# Supplementary material for: The Biology and Biochemistry of Kynurenic Acid, a Potential Nutraceutical with Multiple Biological Effects
Source: Int J Mol Sci. 2024 Aug 21;25(16):9082. doi: 10.3390/ijms25169082 (PMC11354673; doi:10.3390/ijms25169082)
Supplement: Supplementary file 1 [file ijms-25-09082-s001.zip]

Archive with 3 entries (3 files):
- ijms-3139788-supplementary/jbmSupplementary spreadsheet S1.xlsx
- ijms-3139788-supplementary/Supplementary Table S1.pdf
- ijms-3139788-supplementary/Supplementary Table S2.pdf
