# Supplementary material for: The Biology and Biochemistry of Kynurenic Acid, a Potential Nutraceutical with Multiple Biological Effects
Source: Int J Mol Sci. 2024 Aug 21;25(16):9082. doi: 10.3390/ijms25169082 (PMC11354673; doi:10.3390/ijms25169082)
Supplement: Supplementary file 1 [file ijms-25-09082-s001.zip › ijms-3139788-supplementary/jbmSupplementary spreadsheet S1.xlsx]

## Sheet: Metadata
Supplementary Data for:
The biology and biochemistry of kynurenic acid, a potential nutraceutical with multiple biological effects
Luana de Fátima Alves1,*, J. Bernadette Moore2,* & Douglas B. Kell1,3*
1The Novo Nordisk Foundation Center for Biosustainability, Building 220, Søltofts Plads, Technical University of Denmark, 2800 Kongens Lyngby, Denmark 2School of Food Science & Nutrition, University of Leeds, Leeds, LS2 9JT, UK 3Department of Biochemistry, Cell & Systems Biology, Institute of Systems, Molecular and Integrative Biology, Faculty of Health and Life Sciences, University of Liverpool,…
*Corresponding authors.
lualve@biosustain.dtu.dk
j.b.moore@leeds.ac.uk
dbk@liv.ac.uk
Searches performed by JBM using all Open Source web server tools cited in text:
https://prediction.charite.de/
http://www.swisstargetprediction.ch/
https://www.lilab-ecust.cn/pharmmapper/
https://david.ncifcrf.gov/summary.jsp
https://reactome.org/

## Sheet: SuperPred binders
Exported data
Target Name	ChEMBL-ID	UniProt ID	PDB Visualization	TTD ID	Min Activity	Assay type
Lysosomal alpha-glucosidase	CHEMBL2608	P10253	5NN4	T31514	251.2 nm	Potency
Aryl hydrocarbon receptor	CHEMBL3201	P35869	5NJ8	T23666	300 nm	EC50

## Sheet: SuperPred predicted targets
Exported data
Target Name	ChEMBL-ID	UniProt ID	PDB Visualization	TTD ID	Probability	Model accuracy
DNA-(apurinic or apyrimidinic site) lyase	CHEMBL5619	P27695	6BOW	T13348	0.9736	0.9111
Transcription intermediary factor 1-alpha	CHEMBL3108638	O15164	4YBM	Not Available	0.9508	0.9556
Muscarinic acetylcholine receptor M5	CHEMBL2035	P08912	6OL9	T79961	0.9311	0.9462
Cathepsin D	CHEMBL2581	P07339	4OD9	T67102	0.9101	0.9895
Glucose transporter	CHEMBL2535	P11166	6THA	Not Available	0.8818	0.9875
Muscarinic acetylcholine receptor M1	CHEMBL216	P11229	6OIJ	T28893	0.875	0.9423
Peptidyl-prolyl cis-trans isomerase NIMA-interacting 1	CHEMBL2288	Q13526	1PIN	T16308	0.868	0.9171
Dual specificity phosphatase Cdc25B	CHEMBL4804	P30305	1QB0	Not Available	0.8529	0.795
Dual specificity protein kinase CLK4	CHEMBL4203	Q9HAZ1	6FYV	Not Available	0.8464	0.9445
Casein kinase II alpha/beta	CHEMBL3038477	P67870	6TLS	T51565	0.8399	0.9923
DNA topoisomerase II alpha	CHEMBL1806	P11388	6ZY5	T17048	0.8249	0.89
GABA-A receptor; alpha-1/beta-2/gamma-2	CHEMBL2095172	P14867	6X3T	T51487	0.8161	0.9267
Muscarinic acetylcholine receptor M4	CHEMBL1821	P08173	5DSG	T20709	0.8075	0.9408
Glutathione S-transferase Pi	CHEMBL3902	P09211	5J41	T21669	0.7628	0.9381
Beta-1 adrenergic receptor	CHEMBL213	P08588	7BVQ	T44068	0.7578	0.9556
Cyclin-dependent kinase 5/CDK5 activator 1	CHEMBL1907600	Q00535	1UNL	T20973	0.7562	0.9303
Galectin-3	CHEMBL4531	P17931	6FOF	T72038	0.7523	0.969
Nuclear factor NF-kappa-B p105 subunit	CHEMBL3251	P19838	1SVC	Not Available	0.7504	0.9609
DNA topoisomerase I	CHEMBL1781	P11387	1K4T	T09826	0.75	0.97
Glycine transporter 2	CHEMBL3060	Q9Y345	Not Available	Not Available	0.7406	0.9917
NADPH oxidase 1	CHEMBL1287628	Q9Y5S8	Not Available	Not Available	0.7385	0.9548
Protein Mdm4	CHEMBL1255126	O15151	6Q9Y	T36741	0.7208	0.902
Stimulator of interferon genes protein	CHEMBL4523377	Q86WV6	6NT5	Not Available	0.7205	0.9548
Kruppel-like factor 5	CHEMBL1293249	Q13887	Not Available	Not Available	0.7201	0.8633
Histone deacetylase 8	CHEMBL3192	Q9BY41	5VI6	T28887	0.7187	0.9399
ADAM10	CHEMBL5028	O14672	6BE6	T31902	0.7146	0.975
Nuclear receptor ROR-beta	CHEMBL3091268	Q92753	Not Available	Not Available	0.7106	0.955
G-protein coupled receptor 55	CHEMBL1075322	Q9Y2T6	Not Available	T87670	0.709	0.7815
Proteasome component C5	CHEMBL4208	P20618	6KWY	Not Available	0.7057	0.9
T-cell protein-tyrosine phosphatase	CHEMBL3807	P17706	1L8K	Not Available	0.7047	0.93
Pregnane X receptor	CHEMBL3401	O75469	6TFI	T82702	0.6939	0.9473
Muscarinic acetylcholine receptor M3	CHEMBL245	P20309	Not Available	T67684	0.689	0.9753
Phosphodiesterase 11A	CHEMBL2717	Q9HCR9	Not Available	Not Available	0.6843	0.85
Endoplasmic reticulum aminopeptidase 1	CHEMBL5939	Q9NZ08	6Q4R	Not Available	0.6802	1
Arachidonate 12-lipoxygenase	CHEMBL3687	P18054	3D3L	Not Available	0.6771	0.7557
Prolyl endopeptidase	CHEMBL3202	P48147	3DDU	T86161	0.6745	0.9065
Histone deacetylase 2	CHEMBL1937	Q92769	7KBG	T51191	0.6723	0.9475
Mitogen-activated protein kinase kinase kinase 11	CHEMBL2708	Q16584	5K26	Not Available	0.665	0.8114
Cyclin-dependent kinase 1/cyclin B	CHEMBL2094127	P06493	6GU2	T49898	0.657	0.96
Plasminogen activator inhibitor-1	CHEMBL3475	P05121	3CVM	T15556	0.6542	0.83
Bloom syndrome protein	CHEMBL1293237	P54132	4O3M	Not Available	0.653	0.7006
BMP-2-inducible protein kinase	CHEMBL4522	Q9NSY1	4W9W	Not Available	0.6478	0.7811
Dual specificity phosphatase Cdc25C	CHEMBL2378	P30307	3OP3	Not Available	0.6442	0.9667
Adenosine A2b receptor	CHEMBL255	P29275	Not Available	T86679	0.6381	0.9859
Beta-glucuronidase	CHEMBL2728	P08236	3HN3	T96413	0.6342	0.7768
Histone deacetylase 11	CHEMBL3310	Q96DB2	Not Available	Not Available	0.6246	0.8856
Glutaminase kidney isoform, mitochondrial	CHEMBL2146302	O94925	3UO9	T86734	0.6243	1
Serotonin 3a (5-HT3a) receptor	CHEMBL1899	P46098	Not Available	T64591	0.6182	1
Beta-glucosidase	CHEMBL3761	Q9HCG7	Not Available	Not Available	0.6151	0.99
C5a anaphylatoxin chemotactic receptor	CHEMBL2373	P21730	6C1R	T15439	0.6096	0.9262
Vascular endothelial growth factor receptor 1	CHEMBL1868	P17948	5T89	Not Available	0.6091	0.9647
Monoamine oxidase A	CHEMBL1951	P21397	2Z5Y	Not Available	0.6076	0.9149
Thyroid hormone receptor alpha	CHEMBL1860	P10827	3ILZ	T79591	0.6075	0.9915
Cytochrome P450 3A4	CHEMBL340	P08684	5VCC	T37848	0.5995	0.9119
Dual specificity protein phosphatase 3	CHEMBL2635	P51452	3F81	Not Available	0.5948	0.94
Protein-tyrosine phosphatase LC-PTP	CHEMBL2219	P35236	1ZC0	Not Available	0.5915	0.7938
Inosine-5'-monophosphate dehydrogenase 2	CHEMBL2002	P12268	6I0M	T86573	0.5887	0.9821
Histone deacetylase 7	CHEMBL2716	Q8WUI4	3C10	Not Available	0.5883	0.8944
D-amino-acid oxidase	CHEMBL5485	P14920	3ZNN	T33124	0.5843	0.9657
Hypoxia-inducible factor 1 alpha	CHEMBL4261	Q16665	4H6J	Not Available	0.5822	0.8514
Proteasome subunit beta type-9	CHEMBL1944495	P28065	6E5B	Not Available	0.5761	0.975
Neuronal acetylcholine receptor; alpha4/beta4	CHEMBL1907591	P30926	6UR8	T70967	0.5749	1
Tyrosine-protein kinase ITK/TSK	CHEMBL2959	Q08881	4HCU	T91761	0.5738	0.95
Nuclear receptor subfamily 4 group A member 1	CHEMBL1293229	P22736	4RZF	Not Available	0.5541	0.78
Cyclin-dependent kinase 5	CHEMBL4036	Q00535	4AU8	T20973	0.5525	0.7909
Cystinyl aminopeptidase	CHEMBL2693	Q9UIQ6	5MJ6	Not Available	0.552	0.9764
Formyl peptide receptor 1	CHEMBL3359	P21462	Not Available	T87831	0.5513	0.9356
Toll-like receptor 8	CHEMBL5805	Q9NR97	3WN4	T48703	0.55	0.9625
Serotonin 7 (5-HT7) receptor	CHEMBL3155	P34969	Not Available	T79062	0.5479	0.9071
Histone deacetylase 3	CHEMBL1829	O15379	4A69	T05090	0.5449	0.95
Histone deacetylase 5	CHEMBL2563	Q9UQL6	5UWI	Not Available	0.5447	0.8967
Ribosomal protein S6 kinase alpha 1	CHEMBL2553	Q15418	2Z7Q	Not Available	0.5363	0.8511
Lysosomal Pro-X carboxypeptidase	CHEMBL2335	P42785	3N2Z	Not Available	0.5319	1
Lipoxin A4 receptor	CHEMBL4227	P25090	6OMM	Not Available	0.5298	1
Nuclear factor erythroid 2-related factor 2	CHEMBL1075094	Q16236	2FLU	Not Available	0.5263	0.96
Serine/threonine-protein kinase ULK1	CHEMBL6006	O75385	4WNO	Not Available	0.526	0.76
CaM-kinase kinase beta	CHEMBL5284	Q96RR4	6CMJ	Not Available	0.521	0.8923
Prostanoid EP1 receptor	CHEMBL1811	P34995	Not Available	T15497	0.5147	0.9571
MAP/microtubule affinity-regulating kinase 4	CHEMBL5754	Q96L34	5ES1	Not Available	0.5143	0.795
P-glycoprotein 1	CHEMBL4302	P08183	7A69	T25258	0.5141	0.9298
Neurokinin 2 receptor	CHEMBL2327	P21452	Not Available	T52790	0.5094	0.9889
Growth factor receptor-bound protein 2	CHEMBL3663	P62993	1GRI	Not Available	0.5032	0.9

## Sheet: SuperPred Indications
Exported data
Target Name	ChEMBL-ID	Indication	Probability	Model accuracy
DNA-(apurinic or apyrimidinic site) lyase	T13348	Glioma [ICD-11: 2A00.0]	0.9736	0.9111
DNA-(apurinic or apyrimidinic site) lyase	T13348	Melanoma [ICD-11: 2C30]	0.9736	0.9111
DNA-(apurinic or apyrimidinic site) lyase	T13348	Ocular cancer [ICD-11: 2D00-2D07]	0.9736	0.9111
DNA-(apurinic or apyrimidinic site) lyase	T13348	Solid tumour/cancer [ICD-11: 2A00-2F9Z]	0.9736	0.9111
Muscarinic acetylcholine receptor M5	T79961	Acquired nystagmus [ICD-11: 9C84]	0.9311	0.9462
Muscarinic acetylcholine receptor M5	T79961	Allergic rhinitis [ICD-11: CA08.0]	0.9311	0.9462
Muscarinic acetylcholine receptor M5	T79961	Alzheimer disease [ICD-11: 8A20]	0.9311	0.9462
Muscarinic acetylcholine receptor M5	T79961	Amnesia [ICD-11: MB21.1]	0.9311	0.9462
Muscarinic acetylcholine receptor M5	T79961	Asthma [ICD-11: CA23]	0.9311	0.9462
Muscarinic acetylcholine receptor M5	T79961	Attention deficit hyperactivity disorder [ICD-11: 6A05.Z]	0.9311	0.9462
Muscarinic acetylcholine receptor M5	T79961	Brain disease [ICD-11: 8C70-8E61]	0.9311	0.9462
Muscarinic acetylcholine receptor M5	T79961	Central and peripheral nervous disease [ICD-11: 8A04-8E7Z]	0.9311	0.9462
Muscarinic acetylcholine receptor M5	T79961	Chronic obstructive pulmonary disease [ICD-11: CA22]	0.9311	0.9462
Muscarinic acetylcholine receptor M5	T79961	Cognitive impairment [ICD-11: 6D71]	0.9311	0.9462
Muscarinic acetylcholine receptor M5	T79961	Colitis [ICD-11: 1A40.Z]	0.9311	0.9462
Muscarinic acetylcholine receptor M5	T79961	Cough [ICD-11: MD12]	0.9311	0.9462
Muscarinic acetylcholine receptor M5	T79961	Depression [ICD-11: 6A70-6A7Z]	0.9311	0.9462
Muscarinic acetylcholine receptor M5	T79961	Dysmenorrhea [ICD-11: GA34.3]	0.9311	0.9462
Muscarinic acetylcholine receptor M5	T79961	Dysuria [ICD-11: MF50.7]	0.9311	0.9462
Muscarinic acetylcholine receptor M5	T79961	Examination of eyes or vision [ICD-11: QA00.6]	0.9311	0.9462
Muscarinic acetylcholine receptor M5	T79961	Gastric motility disorder [ICD-11: DA21]	0.9311	0.9462
Muscarinic acetylcholine receptor M5	T79961	Gastritis [ICD-11: DA42]	0.9311	0.9462
Muscarinic acetylcholine receptor M5	T79961	Gastrointestinal disease [ICD-11: DE2Z]	0.9311	0.9462
Muscarinic acetylcholine receptor M5	T79961	Glaucoma/ocular hypertension [ICD-11: 9C61]	0.9311	0.9462
Muscarinic acetylcholine receptor M5	T79961	Hypertension [ICD-11: BA00-BA04]	0.9311	0.9462
Muscarinic acetylcholine receptor M5	T79961	Irritable bowel syndrome [ICD-11: DD91.0]	0.9311	0.9462
Muscarinic acetylcholine receptor M5	T79961	Myasthenia gravis [ICD-11: 8C6Y]	0.9311	0.9462
Muscarinic acetylcholine receptor M5	T79961	Neurological disorder [ICD-11: 6B60]	0.9311	0.9462
Muscarinic acetylcholine receptor M5	T79961	Nocturia [ICD-11: MF55]	0.9311	0.9462
Muscarinic acetylcholine receptor M5	T79961	Organophosphate poisoning [ICD-11: NE6Z]	0.9311	0.9462
Muscarinic acetylcholine receptor M5	T79961	Overactive bladder [ICD-11: GC50.0]	0.9311	0.9462
Muscarinic acetylcholine receptor M5	T79961	Pancreatitis [ICD-11: DC31-DC34]	0.9311	0.9462
Muscarinic acetylcholine receptor M5	T79961	Parkinson disease [ICD-11: 8A00.0]	0.9311	0.9462
Muscarinic acetylcholine receptor M5	T79961	Peptic ulcer [ICD-11: DA61]	0.9311	0.9462
Muscarinic acetylcholine receptor M5	T79961	Psychomotor agitation [ICD-11: MB23.M]	0.9311	0.9462
Muscarinic acetylcholine receptor M5	T79961	Schizophrenia [ICD-11: 6A20]	0.9311	0.9462
Muscarinic acetylcholine receptor M5	T79961	Solid tumour/cancer [ICD-11: 2A00-2F9Z]	0.9311	0.9462
Muscarinic acetylcholine receptor M5	T79961	Spasm [ICD-11: MB47.3]	0.9311	0.9462
Muscarinic acetylcholine receptor M5	T79961	Stomach ulcer [ICD-11: DA60.Z]	0.9311	0.9462
Muscarinic acetylcholine receptor M5	T79961	Suprapubic pain [ICD-11: MG30-MG3Z]	0.9311	0.9462
Muscarinic acetylcholine receptor M5	T79961	Urgency [ICD-11: N.A.]	0.9311	0.9462
Muscarinic acetylcholine receptor M5	T79961	Urinary incontinence [ICD-11: MF50.2]	0.9311	0.9462
Muscarinic acetylcholine receptor M5	T79961	Urinary retention [ICD-11: MF50.3]	0.9311	0.9462
Muscarinic acetylcholine receptor M5	T79961	Uveitis [ICD-11: 9A96.Z]	0.9311	0.9462
Cathepsin D	T67102	Hypertension [ICD-11: BA00-BA04]	0.9101	0.9895
Cathepsin D	T67102	Multiple sclerosis [ICD-11: 8A40]	0.9101	0.9895
Muscarinic acetylcholine receptor M1	T28893	Abdominal stomach pain [ICD-11: DD91.4]	0.875	0.9423
Muscarinic acetylcholine receptor M1	T28893	Alzheimer disease [ICD-11: 8A20]	0.875	0.9423
Muscarinic acetylcholine receptor M1	T28893	Anaesthesia [ICD-11: 9A78.6]	0.875	0.9423
Muscarinic acetylcholine receptor M1	T28893	Chronic obstructive pulmonary disease [ICD-11: CA22]	0.875	0.9423
Muscarinic acetylcholine receptor M1	T28893	Cognitive impairment [ICD-11: 6D71]	0.875	0.9423
Muscarinic acetylcholine receptor M1	T28893	Dementia [ICD-11: 6D80-6D86]	0.875	0.9423
Muscarinic acetylcholine receptor M1	T28893	Dyslipidemia [ICD-11: 5C80-5C81]	0.875	0.9423
Muscarinic acetylcholine receptor M1	T28893	Dystonia [ICD-11: 8A02]	0.875	0.9423
Muscarinic acetylcholine receptor M1	T28893	Excessive sweating [ICD-11: EE00.Z]	0.875	0.9423
Muscarinic acetylcholine receptor M1	T28893	Glaucoma/ocular hypertension [ICD-11: 9C61]	0.875	0.9423
Muscarinic acetylcholine receptor M1	T28893	Infantile spasm [ICD-11: 8A62.0]	0.875	0.9423
Muscarinic acetylcholine receptor M1	T28893	Inflammatory bowel disease [ICD-11: DD72]	0.875	0.9423
Muscarinic acetylcholine receptor M1	T28893	Irritable bowel syndrome [ICD-11: DD91.0]	0.875	0.9423
Muscarinic acetylcholine receptor M1	T28893	Neurological disorder [ICD-11: 6B60]	0.875	0.9423
Muscarinic acetylcholine receptor M1	T28893	Neuropathic pain [ICD-11: 8E43.0]	0.875	0.9423
Muscarinic acetylcholine receptor M1	T28893	Obesity [ICD-11: 5B81]	0.875	0.9423
Muscarinic acetylcholine receptor M1	T28893	Overactive bladder [ICD-11: GC50.0]	0.875	0.9423
Muscarinic acetylcholine receptor M1	T28893	Parkinson disease [ICD-11: 8A00.0]	0.875	0.9423
Muscarinic acetylcholine receptor M1	T28893	Peptic ulcer [ICD-11: DA61]	0.875	0.9423
Muscarinic acetylcholine receptor M1	T28893	Peripheral neuropathy [ICD-11: 8C0Z]	0.875	0.9423
Muscarinic acetylcholine receptor M1	T28893	Rett syndrome [ICD-11: LD90.4]	0.875	0.9423
Muscarinic acetylcholine receptor M1	T28893	Schizoaffective disorder [ICD-11: 6A21]	0.875	0.9423
Muscarinic acetylcholine receptor M1	T28893	Schizophrenia [ICD-11: 6A20]	0.875	0.9423
Muscarinic acetylcholine receptor M1	T28893	Seborrhea [ICD-11: ED91.2]	0.875	0.9423
Muscarinic acetylcholine receptor M1	T28893	Solid tumour/cancer [ICD-11: 2A00-2F9Z]	0.875	0.9423
Muscarinic acetylcholine receptor M1	T28893	Stomach ulcer [ICD-11: DA60.Z]	0.875	0.9423
Muscarinic acetylcholine receptor M1	T28893	Urinary incontinence [ICD-11: MF50.2]	0.875	0.9423
Muscarinic acetylcholine receptor M1	T28893	Visceral spasms [ICD-11: MD81.4]	0.875	0.9423
Peptidyl-prolyl cis-trans isomerase NIMA-interacting 1	T16308	Nasopharyngeal carcinoma [ICD-11: 2B6B]	0.868	0.9171
Peptidyl-prolyl cis-trans isomerase NIMA-interacting 1	T16308	Non-small-cell lung cancer [ICD-11: 2C25.Y]	0.868	0.9171
Casein kinase II alpha/beta	T51565	Cholangiocarcinoma [ICD-11: 2C12.10]	0.8399	0.9923
Casein kinase II alpha/beta	T51565	Solid tumour/cancer [ICD-11: 2A00-2F9Z]	0.8399	0.9923
DNA topoisomerase II alpha	T17048	Solid tumour/cancer [ICD-11: 2A00-2F9Z]	0.8249	0.89
GABA-A receptor; alpha-1/beta-2/gamma-2	T08910	Alcohol dependence [ICD-11: 6C40.2]	0.8161	0.9267
GABA-A receptor; alpha-1/beta-2/gamma-2	T08910	Anaesthesia [ICD-11: 9A78.6]	0.8161	0.9267
GABA-A receptor; alpha-1/beta-2/gamma-2	T08910	Anxiety disorder [ICD-11: 6B00-6B0Z]	0.8161	0.9267
GABA-A receptor; alpha-1/beta-2/gamma-2	T08910	Anxiety disorder [ICD-11: 6B00-6B0Z]	0.8161	0.9267
GABA-A receptor; alpha-1/beta-2/gamma-2	T08910	Anxiety disorder [ICD-11: 6B00-6B0Z]	0.8161	0.9267
GABA-A receptor; alpha-1/beta-2/gamma-2	T08910	Chronic pain [ICD-11: MG30]	0.8161	0.9267
GABA-A receptor; alpha-1/beta-2/gamma-2	T08910	Cystitis [ICD-11: GC00]	0.8161	0.9267
GABA-A receptor; alpha-1/beta-2/gamma-2	T08910	Depression [ICD-11: 6A70-6A7Z]	0.8161	0.9267
GABA-A receptor; alpha-1/beta-2/gamma-2	T08910	Depression [ICD-11: 6A70-6A7Z]	0.8161	0.9267
GABA-A receptor; alpha-1/beta-2/gamma-2	T08910	Depression [ICD-11: 6A70-6A7Z]	0.8161	0.9267
GABA-A receptor; alpha-1/beta-2/gamma-2	T08910	Epilepsy [ICD-11: 8A60-8A68]	0.8161	0.9267
GABA-A receptor; alpha-1/beta-2/gamma-2	T08910	Epileptic seizures [ICD-11: 8A61-8A6Z]	0.8161	0.9267
GABA-A receptor; alpha-1/beta-2/gamma-2	T08910	Epileptic seizures [ICD-11: 8A61-8A6Z]	0.8161	0.9267
GABA-A receptor; alpha-1/beta-2/gamma-2	T08910	Epileptic seizures [ICD-11: 8A61-8A6Z]	0.8161	0.9267
GABA-A receptor; alpha-1/beta-2/gamma-2	T08910	Essential tremor or related tremors [ICD-11: 8A04.1]	0.8161	0.9267
GABA-A receptor; alpha-1/beta-2/gamma-2	T08910	Essential tremor or related tremors [ICD-11: 8A04.1]	0.8161	0.9267
GABA-A receptor; alpha-1/beta-2/gamma-2	T08910	Essential tremor or related tremors [ICD-11: 8A04.1]	0.8161	0.9267
GABA-A receptor; alpha-1/beta-2/gamma-2	T08910	Fibromyalgia [ICD-11: MG30.01]	0.8161	0.9267
GABA-A receptor; alpha-1/beta-2/gamma-2	T08910	Headache [ICD-11: 8A80-8A84]	0.8161	0.9267
GABA-A receptor; alpha-1/beta-2/gamma-2	T08910	Inflammation [ICD-11: 1A00-CA43.1]	0.8161	0.9267
GABA-A receptor; alpha-1/beta-2/gamma-2	T08910	Inflammation [ICD-11: 1A00-CA43.1]	0.8161	0.9267
GABA-A receptor; alpha-1/beta-2/gamma-2	T08910	Inflammation [ICD-11: 1A00-CA43.1]	0.8161	0.9267
GABA-A receptor; alpha-1/beta-2/gamma-2	T08910	Inflammatory bowel disease [ICD-11: DD72]	0.8161	0.9267
GABA-A receptor; alpha-1/beta-2/gamma-2	T08910	Inflammatory bowel disease [ICD-11: DD72]	0.8161	0.9267
GABA-A receptor; alpha-1/beta-2/gamma-2	T08910	Inflammatory bowel disease [ICD-11: DD72]	0.8161	0.9267
GABA-A receptor; alpha-1/beta-2/gamma-2	T08910	Insomnia [ICD-11: 7A00-7A0Z]	0.8161	0.9267
GABA-A receptor; alpha-1/beta-2/gamma-2	T08910	Insomnia [ICD-11: 7A00-7A0Z]	0.8161	0.9267
GABA-A receptor; alpha-1/beta-2/gamma-2	T08910	Intractable insomnia [ICD-11: 7A00]	0.8161	0.9267
GABA-A receptor; alpha-1/beta-2/gamma-2	T08910	Ischemic reperfusion injury [ICD-11: DB98.B]	0.8161	0.9267
GABA-A receptor; alpha-1/beta-2/gamma-2	T08910	Malaria [ICD-11: 1F40-1F45]	0.8161	0.9267
GABA-A receptor; alpha-1/beta-2/gamma-2	T08910	Muscle spasm [ICD-11: MB47.3]	0.8161	0.9267
GABA-A receptor; alpha-1/beta-2/gamma-2	T08910	Muscle spasm [ICD-11: MB47.3]	0.8161	0.9267
GABA-A receptor; alpha-1/beta-2/gamma-2	T08910	Muscle spasm [ICD-11: MB47.3]	0.8161	0.9267
GABA-A receptor; alpha-1/beta-2/gamma-2	T08910	Postpartum depression [ICD-11: 6E20.0]	0.8161	0.9267
GABA-A receptor; alpha-1/beta-2/gamma-2	T08910	Postpartum depression [ICD-11: 6E20.0]	0.8161	0.9267
GABA-A receptor; alpha-1/beta-2/gamma-2	T08910	Postpartum depression [ICD-11: 6E20.0]	0.8161	0.9267
GABA-A receptor; alpha-1/beta-2/gamma-2	T08910	Premenstrual syndrome [ICD-11: GA34.40]	0.8161	0.9267
GABA-A receptor; alpha-1/beta-2/gamma-2	T08910	Premenstrual syndrome [ICD-11: GA34.40]	0.8161	0.9267
GABA-A receptor; alpha-1/beta-2/gamma-2	T08910	Premenstrual syndrome [ICD-11: GA34.40]	0.8161	0.9267
GABA-A receptor; alpha-1/beta-2/gamma-2	T08910	Respiratory distress syndrome [ICD-11: CB00]	0.8161	0.9267
GABA-A receptor; alpha-1/beta-2/gamma-2	T08910	Status epilepticus seizure [ICD-11: 8A66.1Y]	0.8161	0.9267
GABA-A receptor; alpha-1/beta-2/gamma-2	T08910	Status epilepticus seizure [ICD-11: 8A66.1Y]	0.8161	0.9267
GABA-A receptor; alpha-1/beta-2/gamma-2	T08910	Status epilepticus seizure [ICD-11: 8A66.1Y]	0.8161	0.9267
Muscarinic acetylcholine receptor M4	T20709	Asthma [ICD-11: CA23]	0.8075	0.9408
Muscarinic acetylcholine receptor M4	T20709	Attention deficit hyperactivity disorder [ICD-11: 6A05.Z]	0.8075	0.9408
Muscarinic acetylcholine receptor M4	T20709	bronchial hyperreactivity [ICD-11: CB40]	0.8075	0.9408
Muscarinic acetylcholine receptor M4	T20709	Glaucoma/ocular hypertension [ICD-11: 9C61]	0.8075	0.9408
Muscarinic acetylcholine receptor M4	T20709	Mydriasis [ICD-11: LA11.62]	0.8075	0.9408
Muscarinic acetylcholine receptor M4	T20709	Nausea [ICD-11: MD90]	0.8075	0.9408
Glutathione S-transferase Pi	T21669	Myelodysplastic syndrome [ICD-11: 2A37]	0.7628	0.9381
Glutathione S-transferase Pi	T21669	Solid tumour/cancer [ICD-11: 2A00-2F9Z]	0.7628	0.9381
Beta-1 adrenergic receptor	T44068	Acute supraventricular tachycardia [ICD-11: BC81]	0.7578	0.9556
Beta-1 adrenergic receptor	T44068	Allergy [ICD-11: 4A80-4A85]	0.7578	0.9556
Beta-1 adrenergic receptor	T44068	Angina pectoris [ICD-11: BA40]	0.7578	0.9556
Beta-1 adrenergic receptor	T44068	Asthma [ICD-11: CA23]	0.7578	0.9556
Beta-1 adrenergic receptor	T44068	Atrial fibrillation [ICD-11: BC81.3]	0.7578	0.9556
Beta-1 adrenergic receptor	T44068	Cardiac arrhythmias [ICD-11: BC9Z]	0.7578	0.9556
Beta-1 adrenergic receptor	T44068	Central and peripheral nervous disease [ICD-11: 8A04-8E7Z]	0.7578	0.9556
Beta-1 adrenergic receptor	T44068	Chronic open-angle glaucoma [ICD-11: 9C61.0]	0.7578	0.9556
Beta-1 adrenergic receptor	T44068	Circulatory disorder [ICD-11: BE2Z]	0.7578	0.9556
Beta-1 adrenergic receptor	T44068	Coronary artery disease [ICD-11: BA80]	0.7578	0.9556
Beta-1 adrenergic receptor	T44068	Diabetic complication [ICD-11: 5A2Y]	0.7578	0.9556
Beta-1 adrenergic receptor	T44068	Diabetic foot ulcer [ICD-11: BD54]	0.7578	0.9556
Beta-1 adrenergic receptor	T44068	Heart arrhythmia [ICD-11: BC65]	0.7578	0.9556
Beta-1 adrenergic receptor	T44068	Heart block [ICD-11: BC63]	0.7578	0.9556
Beta-1 adrenergic receptor	T44068	Heart failure [ICD-11: BD10-BD13]	0.7578	0.9556
Beta-1 adrenergic receptor	T44068	High blood pressure [ICD-11: BA00]	0.7578	0.9556
Beta-1 adrenergic receptor	T44068	Hypertension [ICD-11: BA00-BA04]	0.7578	0.9556
Beta-1 adrenergic receptor	T44068	Melanoma [ICD-11: 2C30]	0.7578	0.9556
Beta-1 adrenergic receptor	T44068	Migraine [ICD-11: 8A80]	0.7578	0.9556
Beta-1 adrenergic receptor	T44068	Obesity [ICD-11: 5B81]	0.7578	0.9556
Beta-1 adrenergic receptor	T44068	Open-angle glaucoma [ICD-11: 9C61]	0.7578	0.9556
Beta-1 adrenergic receptor	T44068	Sepsis [ICD-11: 1G40-1G41]	0.7578	0.9556
Beta-1 adrenergic receptor	T44068	Sinus rhythm disorder [ICD-11: BC9Y]	0.7578	0.9556
Beta-1 adrenergic receptor	T44068	Ventricular fibrillation [ICD-11: BC71.1]	0.7578	0.9556
Cyclin-dependent kinase 5/CDK5 activator 1	T20973	Obesity [ICD-11: 5B81]	0.7562	0.9303
Galectin-3	T72038	Melanoma [ICD-11: 2C30]	0.7523	0.969
Galectin-3	T72038	Plaque psoriasis [ICD-11: EA90.0]	0.7523	0.969
DNA topoisomerase I	T09826	Acquired immune deficiency syndrome [ICD-11: 1C62.3]	0.75	0.97
DNA topoisomerase I	T09826	Acute lymphoblastic leukaemia [ICD-11: 2A85]	0.75	0.97
DNA topoisomerase I	T09826	Bacterial infection [ICD-11: 1A00-1C4Z]	0.75	0.97
DNA topoisomerase I	T09826	Bladder cancer [ICD-11: 2C94]	0.75	0.97
DNA topoisomerase I	T09826	Breast cancer [ICD-11: 2C60-2C65]	0.75	0.97
DNA topoisomerase I	T09826	Colorectal cancer [ICD-11: 2B91.Z]	0.75	0.97
DNA topoisomerase I	T09826	Esophageal cancer [ICD-11: 2B70]	0.75	0.97
DNA topoisomerase I	T09826	Gastric adenocarcinoma [ICD-11: 2B72]	0.75	0.97
DNA topoisomerase I	T09826	Glioblastoma multiforme [ICD-11: 2A00.0]	0.75	0.97
DNA topoisomerase I	T09826	Human immunodeficiency virus infection [ICD-11: 1C62]	0.75	0.97
DNA topoisomerase I	T09826	Lung cancer [ICD-11: 2C25.0]	0.75	0.97
DNA topoisomerase I	T09826	Lymphoma [ICD-11: 2A80-2A86]	0.75	0.97
DNA topoisomerase I	T09826	Metastatic colorectal cancer [ICD-11: 2B91]	0.75	0.97
DNA topoisomerase I	T09826	Myelodysplastic syndrome [ICD-11: 2A37]	0.75	0.97
DNA topoisomerase I	T09826	Ovarian cancer [ICD-11: 2C73]	0.75	0.97
DNA topoisomerase I	T09826	Renal cell carcinoma [ICD-11: 2C90]	0.75	0.97
DNA topoisomerase I	T09826	Small-cell lung cancer [ICD-11: 2C25.Y]	0.75	0.97
DNA topoisomerase I	T09826	Solid tumour/cancer [ICD-11: 2A00-2F9Z]	0.75	0.97
Protein Mdm4	T36741	Acute myeloid leukaemia [ICD-11: 2A60]	0.7208	0.902
Protein Mdm4	T36741	Haematological malignancy [ICD-11: 2B33.Y]	0.7208	0.902
Protein Mdm4	T36741	Myelodysplastic syndrome [ICD-11: 2A37]	0.7208	0.902
Protein Mdm4	T36741	Solid tumour/cancer [ICD-11: 2A00-2F9Z]	0.7208	0.902
Histone deacetylase 8	T28887	Solid tumour/cancer [ICD-11: 2A00-2F9Z]	0.7187	0.9399
ADAM10	T31902	Breast cancer [ICD-11: 2C60-2C65]	0.7146	0.975
ADAM10	T31902	Solid tumour/cancer [ICD-11: 2A00-2F9Z]	0.7146	0.975
G-protein coupled receptor 55	T87670	Attention deficit hyperactivity disorder [ICD-11: 6A05.Z]	0.709	0.7815
Pregnane X receptor	T82702	Arteriosclerosis [ICD-11: BD40]	0.6939	0.9473
Muscarinic acetylcholine receptor M3	T67684	Alzheimer disease [ICD-11: 8A20]	0.689	0.9753
Muscarinic acetylcholine receptor M3	T67684	Asthma [ICD-11: CA23]	0.689	0.9753
Muscarinic acetylcholine receptor M3	T67684	bronchial hyperreactivity [ICD-11: CB40]	0.689	0.9753
Muscarinic acetylcholine receptor M3	T67684	Chronic obstructive pulmonary disease [ICD-11: CA22]	0.689	0.9753
Muscarinic acetylcholine receptor M3	T67684	Glaucoma/ocular hypertension [ICD-11: 9C61]	0.689	0.9753
Muscarinic acetylcholine receptor M3	T67684	Nausea and vomiting [ICD-11: MD90]	0.689	0.9753
Muscarinic acetylcholine receptor M3	T67684	Obstructive lung disease [ICD-11: CA22.Z]	0.689	0.9753
Muscarinic acetylcholine receptor M3	T67684	Overactive bladder [ICD-11: GC50.0]	0.689	0.9753
Muscarinic acetylcholine receptor M3	T67684	Peptic ulcer [ICD-11: DA61]	0.689	0.9753
Muscarinic acetylcholine receptor M3	T67684	Seborrhea [ICD-11: ED91.2]	0.689	0.9753
Muscarinic acetylcholine receptor M3	T67684	Sjogren syndrome [ICD-11: 4A43.20]	0.689	0.9753
Muscarinic acetylcholine receptor M3	T67684	Spasm [ICD-11: MB47.3]	0.689	0.9753
Muscarinic acetylcholine receptor M3	T67684	Urinary incontinence [ICD-11: MF50.2]	0.689	0.9753
Prolyl endopeptidase	T86161	Coeliac disease [ICD-11: DA95]	0.6745	0.9065
Prolyl endopeptidase	T86161	Cognitive impairment [ICD-11: 6D71]	0.6745	0.9065
Prolyl endopeptidase	T86161	Human immunodeficiency virus infection [ICD-11: 1C62]	0.6745	0.9065
Prolyl endopeptidase	T86161	Non-small-cell lung cancer [ICD-11: 2C25.Y]	0.6745	0.9065
Prolyl endopeptidase	T86161	Parkinson disease [ICD-11: 8A00.0]	0.6745	0.9065
Histone deacetylase 2	T51191	Dermatitis [ICD-11: EA80-EA89]	0.6723	0.9475
Histone deacetylase 2	T51191	Solid tumour/cancer [ICD-11: 2A00-2F9Z]	0.6723	0.9475
Cyclin-dependent kinase 1/cyclin B	T49898	Acute lymphoblastic leukaemia [ICD-11: 2A85]	0.657	0.96
Cyclin-dependent kinase 1/cyclin B	T49898	Allergic inflammation [ICD-11: 4A80-4A85]	0.657	0.96
Cyclin-dependent kinase 1/cyclin B	T49898	Breast cancer [ICD-11: 2C60-2C65]	0.657	0.96
Cyclin-dependent kinase 1/cyclin B	T49898	Graft rejection [ICD-11: NE84]	0.657	0.96
Cyclin-dependent kinase 1/cyclin B	T49898	Haematological malignancy [ICD-11: 2B33.Y]	0.657	0.96
Cyclin-dependent kinase 1/cyclin B	T49898	Mantle cell lymphoma [ICD-11: 2A85.5]	0.657	0.96
Cyclin-dependent kinase 1/cyclin B	T49898	Nasopharyngeal carcinoma [ICD-11: 2B6B]	0.657	0.96
Cyclin-dependent kinase 1/cyclin B	T49898	Non-small-cell lung cancer [ICD-11: 2C25.Y]	0.657	0.96
Cyclin-dependent kinase 1/cyclin B	T49898	Obesity [ICD-11: 5B81]	0.657	0.96
Cyclin-dependent kinase 1/cyclin B	T49898	Pain [ICD-11: MG30-MG3Z]	0.657	0.96
Cyclin-dependent kinase 1/cyclin B	T49898	Solid tumour/cancer [ICD-11: 2A00-2F9Z]	0.657	0.96
Plasminogen activator inhibitor-1	T15556	Asthma [ICD-11: CA23]	0.6542	0.83
Plasminogen activator inhibitor-1	T15556	Solid tumour/cancer [ICD-11: 2A00-2F9Z]	0.6542	0.83
Plasminogen activator inhibitor-1	T15556	Thrombosis [ICD-11: DB61-GB90]	0.6542	0.83
Adenosine A2b receptor	T86679	Acute and chronic heart failure [ICD-11: BD1Z]	0.6381	0.9859
Adenosine A2b receptor	T86679	Alzheimer disease [ICD-11: 8A20]	0.6381	0.9859
Adenosine A2b receptor	T86679	Apnea [ICD-11: MD11.0]	0.6381	0.9859
Adenosine A2b receptor	T86679	Asthma [ICD-11: CA23]	0.6381	0.9859
Adenosine A2b receptor	T86679	Herpes simplex virus infection [ICD-11: 1F00]	0.6381	0.9859
Adenosine A2b receptor	T86679	Hypertension [ICD-11: BA00-BA04]	0.6381	0.9859
Adenosine A2b receptor	T86679	Multiple sclerosis [ICD-11: 8A40]	0.6381	0.9859
Adenosine A2b receptor	T86679	Non-insulin dependent diabetes [ICD-11: 5A11]	0.6381	0.9859
Adenosine A2b receptor	T86679	Non-small-cell lung cancer [ICD-11: 2C25.Y]	0.6381	0.9859
Adenosine A2b receptor	T86679	Parkinson disease [ICD-11: 8A00.0]	0.6381	0.9859
Adenosine A2b receptor	T86679	Paroxysmal supraventricular tachycardia [ICD-11: BC81.Z]	0.6381	0.9859
Adenosine A2b receptor	T86679	Solid tumour/cancer [ICD-11: 2A00-2F9Z]	0.6381	0.9859
Beta-glucuronidase	T96413	Mucopolysaccharidosis [ICD-11: 5C56.3]	0.6342	0.7768
Beta-glucuronidase	T96413	Periodontal disease [ICD-11: DA0C]	0.6342	0.7768
Glutaminase kidney isoform, mitochondrial	T86734	Breast cancer [ICD-11: 2C60-2C65]	0.6243	1
Glutaminase kidney isoform, mitochondrial	T86734	leukaemia [ICD-11: 2A60-2B33]	0.6243	1
Glutaminase kidney isoform, mitochondrial	T86734	Renal cell carcinoma [ICD-11: 2C90]	0.6243	1
Glutaminase kidney isoform, mitochondrial	T86734	Solid tumour/cancer [ICD-11: 2A00-2F9Z]	0.6243	1
Serotonin 3a (5-HT3a) receptor	T64591	Anaesthesia [ICD-11: 9A78.6]	0.6182	1
Serotonin 3a (5-HT3a) receptor	T64591	Chemotherapy-induced nausea [ICD-11: MD90]	0.6182	1
Serotonin 3a (5-HT3a) receptor	T64591	Epilepsy [ICD-11: 8A60-8A68]	0.6182	1
Serotonin 3a (5-HT3a) receptor	T64591	Fibromyalgia [ICD-11: MG30.01]	0.6182	1
Serotonin 3a (5-HT3a) receptor	T64591	Gastroesophageal reflux disease [ICD-11: DA22.Z]	0.6182	1
Serotonin 3a (5-HT3a) receptor	T64591	Irritable bowel syndrome [ICD-11: DD91.0]	0.6182	1
Serotonin 3a (5-HT3a) receptor	T64591	Schizophrenia [ICD-11: 6A20]	0.6182	1
C5a anaphylatoxin chemotactic receptor	T15439	Atopic dermatitis [ICD-11: EA80]	0.6096	0.9262
C5a anaphylatoxin chemotactic receptor	T15439	Eosinophilic granulomatosis with polyangiitis [ICD-11: 4A44.A2]	0.6096	0.9262
C5a anaphylatoxin chemotactic receptor	T15439	Hereditary haemolytic anemia [ICD-11: 3A10.3]	0.6096	0.9262
C5a anaphylatoxin chemotactic receptor	T15439	Inflammation [ICD-11: 1A00-CA43.1]	0.6096	0.9262
C5a anaphylatoxin chemotactic receptor	T15439	Rheumatoid arthritis [ICD-11: FA20]	0.6096	0.9262
C5a anaphylatoxin chemotactic receptor	T15439	Vasculitis [ICD-11: 4A44]	0.6096	0.9262
Thyroid hormone receptor alpha	T79591	Congestive heart failure [ICD-11: BD10]	0.6075	0.9915
Thyroid hormone receptor alpha	T79591	High blood cholesterol level [ICD-11: 5C80.00]	0.6075	0.9915
Thyroid hormone receptor alpha	T79591	Hypothyroidism [ICD-11: 5A00]	0.6075	0.9915
Thyroid hormone receptor alpha	T79591	Wound healing [ICD-11: EL8Y]	0.6075	0.9915
Cytochrome P450 3A4	T37848	Atopic dermatitis [ICD-11: EA80]	0.5995	0.9119
Cytochrome P450 3A4	T37848	Solid tumour/cancer [ICD-11: 2A00-2F9Z]	0.5995	0.9119
Inosine-5'-monophosphate dehydrogenase 2	T86573	Coronavirus Disease 2019 (COVID-19) [ICD-11: 1D6Y]	0.5887	0.9821
Inosine-5'-monophosphate dehydrogenase 2	T86573	Hepatitis C virus infection [ICD-11: 1E51.1]	0.5887	0.9821
Inosine-5'-monophosphate dehydrogenase 2	T86573	Immune System disease [ICD-11: 4A01-4B41]	0.5887	0.9821
Inosine-5'-monophosphate dehydrogenase 2	T86573	Middle East Respiratory Syndrome (MERS) [ICD-11: 1D64]	0.5887	0.9821
Inosine-5'-monophosphate dehydrogenase 2	T86573	Organ transplant rejection [ICD-11: NE84]	0.5887	0.9821
Inosine-5'-monophosphate dehydrogenase 2	T86573	Pemphigus vulgaris [ICD-11: EB40]	0.5887	0.9821
Inosine-5'-monophosphate dehydrogenase 2	T86573	Severe acute respiratory syndrome (SARS) [ICD-11: 1D65]	0.5887	0.9821
D-amino-acid oxidase	T33124	Cognitive impairment [ICD-11: 6D71]	0.5843	0.9657
D-amino-acid oxidase	T33124	Friedreich's ataxia [ICD-11: 8A03.10]	0.5843	0.9657
D-amino-acid oxidase	T33124	Schizophrenia [ICD-11: 6A20]	0.5843	0.9657
Neuronal acetylcholine receptor; alpha4/beta4	T73724	Alzheimer disease [ICD-11: 8A20]	0.5749	1
Neuronal acetylcholine receptor; alpha4/beta4	T73724	Alzheimer disease [ICD-11: 8A20]	0.5749	1
Neuronal acetylcholine receptor; alpha4/beta4	T73724	Aneurysm [ICD-11: BD51.Z]	0.5749	1
Neuronal acetylcholine receptor; alpha4/beta4	T73724	Hypertensive emergency [ICD-11: BA03]	0.5749	1
Neuronal acetylcholine receptor; alpha4/beta4	T73724	Hypotension [ICD-11: BA20-BA21]	0.5749	1
Neuronal acetylcholine receptor; alpha4/beta4	T73724	Tobacco dependence [ICD-11: 6C4A.2]	0.5749	1
Neuronal acetylcholine receptor; alpha4/beta4	T73724	Tobacco dependence [ICD-11: 6C4A.2]	0.5749	1
Tyrosine-protein kinase ITK/TSK	T91761	Allergy [ICD-11: 4A80-4A85]	0.5738	0.95
Tyrosine-protein kinase ITK/TSK	T91761	Inflammation [ICD-11: 1A00-CA43.1]	0.5738	0.95
Tyrosine-protein kinase ITK/TSK	T91761	Plaque psoriasis [ICD-11: EA90.0]	0.5738	0.95
Cyclin-dependent kinase 5	T20973	Obesity [ICD-11: 5B81]	0.5525	0.7909
Formyl peptide receptor 1	T87831	Inflammation [ICD-11: 1A00-CA43.1]	0.5513	0.9356
Formyl peptide receptor 1	T87831	Peptic ulcer [ICD-11: DA61]	0.5513	0.9356
Toll-like receptor 8	T48703	Allergic rhinitis [ICD-11: CA08.0]	0.55	0.9625
Toll-like receptor 8	T48703	Allergy [ICD-11: 4A80-4A85]	0.55	0.9625
Toll-like receptor 8	T48703	Autoimmune diabetes [ICD-11: 5A10]	0.55	0.9625
Toll-like receptor 8	T48703	Diffuse large B-cell lymphoma [ICD-11: 2A81]	0.55	0.9625
Toll-like receptor 8	T48703	Herpes simplex virus infection [ICD-11: 1F00]	0.55	0.9625
Toll-like receptor 8	T48703	Melanoma [ICD-11: 2C30]	0.55	0.9625
Toll-like receptor 8	T48703	Solid tumour/cancer [ICD-11: 2A00-2F9Z]	0.55	0.9625
Toll-like receptor 8	T48703	Systemic lupus erythematosus [ICD-11: 4A40.0]	0.55	0.9625
Serotonin 7 (5-HT7) receptor	T79062	Alzheimer disease [ICD-11: 8A20]	0.5479	0.9071
Serotonin 7 (5-HT7) receptor	T79062	Attention deficit hyperactivity disorder [ICD-11: 6A05.Z]	0.5479	0.9071
Serotonin 7 (5-HT7) receptor	T79062	Bipolar disorder [ICD-11: 6A60]	0.5479	0.9071
Serotonin 7 (5-HT7) receptor	T79062	Major depressive disorder [ICD-11: 6A70.3]	0.5479	0.9071
Serotonin 7 (5-HT7) receptor	T79062	Parkinson disease [ICD-11: 8A00.0]	0.5479	0.9071
Serotonin 7 (5-HT7) receptor	T79062	Psychiatric disorder [ICD-11: 6E8Z]	0.5479	0.9071
Serotonin 7 (5-HT7) receptor	T79062	Schizophrenia [ICD-11: 6A20]	0.5479	0.9071
Serotonin 7 (5-HT7) receptor	T79062	Sleep-wake disorder [ICD-11: 7A00-7B2Z]	0.5479	0.9071
Histone deacetylase 3	T05090	Solid tumour/cancer [ICD-11: 2A00-2F9Z]	0.5449	0.95
Prostanoid EP1 receptor	T15497	Pain [ICD-11: MG30-MG3Z]	0.5147	0.9571
Prostanoid EP1 receptor	T15497	Pollakiuria [ICD-11: MF50.1]	0.5147	0.9571
Prostanoid EP1 receptor	T15497	Solid tumour/cancer [ICD-11: 2A00-2F9Z]	0.5147	0.9571
Prostanoid EP1 receptor	T15497	Thrombosis [ICD-11: DB61-GB90]	0.5147	0.9571
P-glycoprotein 1	T25258	Acute myeloid leukaemia [ICD-11: 2A60]	0.5141	0.9298
P-glycoprotein 1	T25258	Adrenocortical carcinoma [ICD-11: 2D11.Z]	0.5141	0.9298
P-glycoprotein 1	T25258	Bacterial infection [ICD-11: 1A00-1C4Z]	0.5141	0.9298
P-glycoprotein 1	T25258	Non-small-cell lung cancer [ICD-11: 2C25.Y]	0.5141	0.9298
P-glycoprotein 1	T25258	Ovarian cancer [ICD-11: 2C73]	0.5141	0.9298
P-glycoprotein 1	T25258	Solid tumour/cancer [ICD-11: 2A00-2F9Z]	0.5141	0.9298
Neurokinin 2 receptor	T52790	Acute or chronic pain [ICD-11: MG30-MG31]	0.5094	0.9889
Neurokinin 2 receptor	T52790	Anxiety disorder [ICD-11: 6B00-6B0Z]	0.5094	0.9889
Neurokinin 2 receptor	T52790	Asthma [ICD-11: CA23]	0.5094	0.9889
Neurokinin 2 receptor	T52790	Atopic dermatitis [ICD-11: EA80]	0.5094	0.9889
Neurokinin 2 receptor	T52790	Chronic obstructive pulmonary disease [ICD-11: CA22]	0.5094	0.9889
Neurokinin 2 receptor	T52790	Depression [ICD-11: 6A70-6A7Z]	0.5094	0.9889
Neurokinin 2 receptor	T52790	Infantile colics [ICD-11: DD93.1]	0.5094	0.9889
Neurokinin 2 receptor	T52790	Irritable bowel syndrome [ICD-11: DD91.0]	0.5094	0.9889
Neurokinin 2 receptor	T52790	Pain [ICD-11: MG30-MG3Z]	0.5094	0.9889
Neurokinin 2 receptor	T52790	Postoperative ileus [ICD-11: DA91-DB30]	0.5094	0.9889
Neurokinin 2 receptor	T52790	Psoriasis vulgaris [ICD-11: EA90]	0.5094	0.9889
Neurokinin 2 receptor	T52790	Urinary incontinence [ICD-11: MF50.2]	0.5094	0.9889

## Sheet: SwissTargetPrediction
Target	Common name	Uniprot ID	ChEMBL ID	Target Class	Probability*	Known actives (3D/2D)
Neuronal acetylcholine receptor protein alpha-7 subunit	CHRNA7	P36544	CHEMBL2492	Ligand-gated ion channel	0.988802	1 / 1¬†¬†¬†¬†¬†
Aryl hydrocarbon receptor	AHR	P35869	CHEMBL3201	Transcription factor	0.988802	1 / 1¬†¬†¬†¬†¬†
Carbonic anhydrase II	CA2	P00918	CHEMBL205	Lyase	0.0312266	22 / 0¬†¬†¬†¬†¬†
Carbonic anhydrase I	CA1	P00915	CHEMBL261	Lyase	0.0312266	25 / 0¬†¬†¬†¬†¬†
D-amino-acid oxidase	DAO	P14920	CHEMBL5485	Enzyme	0.0312266	31 / 3¬†¬†¬†¬†¬†
Carbonic anhydrase VII	CA7	P43166	CHEMBL2326	Lyase	0.0312266	6 / 0¬†¬†¬†¬†¬†
Carbonic anhydrase XIV	CA14	Q9ULX7	CHEMBL3510	Lyase	0.0312266	9 / 0¬†¬†¬†¬†¬†
Carbonic anhydrase IV	CA4	P22748	CHEMBL3729	Lyase	0.0312266	3 / 0¬†¬†¬†¬†¬†
Monocarboxylate transporter 1 (by homology)	SLC16A1	P53985	CHEMBL4360	Electrochemical transporter	0.0312266	9 / 0¬†¬†¬†¬†¬†
Monoamine oxidase A	MAOA	P21397	CHEMBL1951	Oxidoreductase	0.0312266	3 / 0¬†¬†¬†¬†¬†
Tyrosine-protein kinase FYN	FYN	P06241	CHEMBL1841	Kinase	0.0312266	1 / 0¬†¬†¬†¬†¬†
Carbonic anhydrase VB	CA5B	Q9Y2D0	CHEMBL3969	Lyase	0.0312266	4 / 0¬†¬†¬†¬†¬†
Carbonic anhydrase VA	CA5A	P35218	CHEMBL4789	Lyase	0.0312266	7 / 0¬†¬†¬†¬†¬†
Carbonic anhydrase XIII (by homology)	CA13	Q8N1Q1	CHEMBL3912	Lyase	0.0312266	5 / 0¬†¬†¬†¬†¬†
Carbonic anhydrase III	CA3	P07451	CHEMBL2885	Lyase	0.0312266	3 / 0¬†¬†¬†¬†¬†
Aminopeptidase B	RNPEP	Q9H4A4	CHEMBL2432	Protease	0.0312266	2 / 0¬†¬†¬†¬†¬†
Tyrosine-protein kinase LCK	LCK	P06239	CHEMBL258	Kinase	0.0312266	2 / 2¬†¬†¬†¬†¬†
Peptidyl-glycine alpha-amidating monooxygenase	PAM	P19021	CHEMBL2544	Enzyme	0.0312266	3 / 0¬†¬†¬†¬†¬†
Neuronal acetylcholine receptor; alpha4/beta2	CHRNA4 CHRNB2	P43681 P17787	CHEMBL1907589	Ligand-gated ion channel	0.0312266	3 / 0¬†¬†¬†¬†¬†
Low affinity neurotrophin receptor p75NTR	NGFR	P08138	CHEMBL4762	Membrane receptor	0.0312266	0 / 1¬†¬†¬†¬†¬†
Mast cell carboxypeptidase A	CPA3	P15088	CHEMBL2645	Protease	0.0312266	3 / 0¬†¬†¬†¬†¬†
Peroxisome proliferator-activated receptor alpha (by homology)	PPARA	Q07869	CHEMBL239	Nuclear receptor	0.0312266	17 / 0¬†¬†¬†¬†¬†
Prostanoid DP receptor	PTGDR	Q13258	CHEMBL4427	Family A G protein-coupled receptor	0.0312266	2 / 0¬†¬†¬†¬†¬†
G protein-coupled receptor 44	PTGDR2	Q9Y5Y4	CHEMBL5071	Family A G protein-coupled receptor	0.0312266	14 / 0¬†¬†¬†¬†¬†
G-protein coupled receptor kinase 2	GRK2	P25098	CHEMBL4079	Kinase	0.0312266	2 / 0¬†¬†¬†¬†¬†
Palmitoleoyl-protein carboxylesterase NOTUM	NOTUM	Q6P988	CHEMBL3714531	Hydrolase	0.0312266	46 / 0¬†¬†¬†¬†¬†
Calpain 2	CAPN2	P17655	CHEMBL2382	Protease	0.0312266	2 / 0¬†¬†¬†¬†¬†
Calpain 1	CAPN1	P07384	CHEMBL3891	Protease	0.0312266	2 / 0¬†¬†¬†¬†¬†
Egl nine homolog 3	EGLN3	Q9H6Z9	CHEMBL5705	Enzyme	0.0312266	4 / 1¬†¬†¬†¬†¬†
Thymidylate synthase	TYMS	P04818	CHEMBL1952	Transferase	0.0312266	1 / 0¬†¬†¬†¬†¬†
Lysine-specific demethylase 4D-like	KDM4E	B2RXH2	CHEMBL1293226	Eraser	0	4 / 3¬†¬†¬†¬†¬†
Lysine-specific demethylase 3A	KDM3A	Q9Y4C1	CHEMBL1938209	Eraser	0	2 / 2¬†¬†¬†¬†¬†
Lysine-specific demethylase 2A	KDM2A	Q9Y2K7	CHEMBL1938210	Eraser	0	5 / 1¬†¬†¬†¬†¬†
Lysine-specific demethylase 5C	KDM5C	P41229	CHEMBL2163176	Eraser	0	7 / 1¬†¬†¬†¬†¬†
Lysine-specific demethylase 4A	KDM4A	O75164	CHEMBL5896	Eraser	0	5 / 5¬†¬†¬†¬†¬†
Lysine-specific demethylase 4C	KDM4C	Q9H3R0	CHEMBL6175	Eraser	0	19 / 2¬†¬†¬†¬†¬†
Intercellular adhesion molecule (ICAM-1), Integrin alpha-L/beta-2	ITGAL ICAM1 ITGB2	P20701 P05362 P05107	CHEMBL2096661	Membrane receptor	0	9 / 0¬†¬†¬†¬†¬†
Steroid 5-alpha-reductase 2	SRD5A2	P31213	CHEMBL1856	Oxidoreductase	0	1 / 6¬†¬†¬†¬†¬†
Angiotensin-converting enzyme (by homology)	ACE	P12821	CHEMBL1808	Protease	0	31 / 0¬†¬†¬†¬†¬†
Histamine H3 receptor	HRH3	Q9Y5N1	CHEMBL264	Family A G protein-coupled receptor	0	0 / 1¬†¬†¬†¬†¬†
Renin	REN	P00797	CHEMBL286	Protease	0	3 / 0¬†¬†¬†¬†¬†
HM74 nicotinic acid GPCR	HCAR3	P49019	CHEMBL4421	Family A G protein-coupled receptor	0	1 / 0¬†¬†¬†¬†¬†
T1R1/T1R3_UNCURATED	TAS1R3 TAS1R1	Q7RTX0 Q7RTX1	CHEMBL3832641	Family C G protein-coupled receptor	0	1 / 0¬†¬†¬†¬†¬†
Flap endonuclease 1	FEN1	P39748	CHEMBL5027	Enzyme	0	5 / 0¬†¬†¬†¬†¬†
Dihydroorotase	CAD	P27708	CHEMBL3093	Enzyme	0	2 / 0¬†¬†¬†¬†¬†
Alpha-ketoglutarate-dependent dioxygenase FTO	FTO	Q9C0B1	CHEMBL2331065	Oxidoreductase	0	0 / 2¬†¬†¬†¬†¬†
Lysine-specific demethylase 5A	KDM5A	P29375	CHEMBL2424504	Eraser	0	0 / 1¬†¬†¬†¬†¬†
Hypoxia-inducible factor prolyl hydroxylase 1	EGLN2	Q96KS0	CHEMBL3028	Enzyme	0	0 / 1¬†¬†¬†¬†¬†
Hypoxia-inducible factor 1-alpha inhibitor	HIF1AN	Q9NWT6	CHEMBL5909	Enzyme	0	0 / 1¬†¬†¬†¬†¬†
Plectin	PLEC	Q15149	CHEMBL1293240	Unclassified protein	0	1 / 0¬†¬†¬†¬†¬†
Carboxypeptidase B2 isoform A	CPB2	Q96IY4	CHEMBL3419	Protease	0	3 / 0¬†¬†¬†¬†¬†
Carboxypeptidase N, catalytic subunit	CPN1	P15169	CHEMBL4713	Protease	0	1 / 0¬†¬†¬†¬†¬†
Lysine-specific demethylase 4B	KDM4B	O94953	CHEMBL3313832	Eraser	0	2 / 0¬†¬†¬†¬†¬†
Receptor-type tyrosine-protein phosphatase gamma	PTPRG	P23470	CHEMBL4905	Phosphatase	0	2 / 0¬†¬†¬†¬†¬†
Aldehyde reductase (by homology)	AKR1A1	P14550	CHEMBL2246	Enzyme	0	1 / 0¬†¬†¬†¬†¬†
Thyroid hormone receptor alpha	THRA	P10827	CHEMBL1860	Nuclear receptor	0	0 / 4¬†¬†¬†¬†¬†
Thyroid hormone receptor beta-1	THRB	P10828	CHEMBL1947	Nuclear receptor	0	0 / 4¬†¬†¬†¬†¬†
Cytochrome P450 2A6	CYP2A6	P11509	CHEMBL5282	Cytochrome P450	0	0 / 4¬†¬†¬†¬†¬†
Casein kinase II alpha (prime)	CSNK2A2	P19784	CHEMBL4070	Kinase	0	6 / 0¬†¬†¬†¬†¬†
Estrogen receptor beta	ESR2	Q92731	CHEMBL242	Nuclear receptor	0	5 / 0¬†¬†¬†¬†¬†
G-protein coupled receptor 35	GPR35	Q9HC97	CHEMBL1293267	Family A G protein-coupled receptor	0	3 / 0¬†¬†¬†¬†¬†
Aldo-keto-reductase family 1 member C3	AKR1C3	P42330	CHEMBL4681	Enzyme	0	9 / 0¬†¬†¬†¬†¬†
DNA excision repair protein ERCC-5	ERCC5	P28715	CHEMBL4736	Other nuclear protein	0	3 / 0¬†¬†¬†¬†¬†
Neprilysin	MME	P08473	CHEMBL1944	Protease	0	9 / 0¬†¬†¬†¬†¬†
Angiotensin-converting enzyme 2	ACE2	Q9BYF1	CHEMBL3736	Protease	0	2 / 0¬†¬†¬†¬†¬†
Matrix metalloproteinase 12	MMP12	P39900	CHEMBL4393	Protease	0	2 / 0¬†¬†¬†¬†¬†
Matrix metalloproteinase 8	MMP8	P22894	CHEMBL4588	Protease	0	2 / 0¬†¬†¬†¬†¬†
Alkaline phosphatase, tissue-nonspecific isozyme	ALPL	P05186	CHEMBL5979	Enzyme	0	7 / 0¬†¬†¬†¬†¬†
GABA receptor alpha-1 subunit	GABRA1	P14867	CHEMBL1962	Ligand-gated ion channel	0	0 / 3¬†¬†¬†¬†¬†
GABA receptor alpha-5 subunit	GABRA5	P31644	CHEMBL5112	Ligand-gated ion channel	0	0 / 3¬†¬†¬†¬†¬†
Carboxypeptidase A1	CPA1	P15085	CHEMBL2088	Protease	0	3 / 0¬†¬†¬†¬†¬†
Carbonic anhydrase VI	CA6	P23280	CHEMBL3025	Lyase	0	1 / 0¬†¬†¬†¬†¬†
Endothelin receptor ET-B	EDNRB	P24530	CHEMBL1785	Family A G protein-coupled receptor	0	3 / 0¬†¬†¬†¬†¬†
Protein farnesyltransferase	FNTA FNTB	P49354 P49356	CHEMBL2094108	Enzyme	0	1 / 0¬†¬†¬†¬†¬†
Endothelin receptor ET-A	EDNRA	P25101	CHEMBL252	Family A G protein-coupled receptor	0	4 / 0¬†¬†¬†¬†¬†
C-C chemokine receptor type 2	CCR2	P41597	CHEMBL4015	Family A G protein-coupled receptor	0	1 / 30¬†¬†¬†¬†¬†
Lysine-specific demethylase 5B	KDM5B	Q9UGL1	CHEMBL3774295	Eraser	0	2 / 1¬†¬†¬†¬†¬†
C-C chemokine receptor type 1	CCR1	P32246	CHEMBL2413	Family A G protein-coupled receptor	0	0 / 2¬†¬†¬†¬†¬†
Solute carrier organic anion transporter family member 1B1	SLCO1B1	Q9Y6L6	CHEMBL1697668	Electrochemical transporter	0	1 / 0¬†¬†¬†¬†¬†
Monocarboxylate transporter 4	SLC16A3	O15427	CHEMBL2073663	Electrochemical transporter	0	2 / 0¬†¬†¬†¬†¬†
Acetylcholinesterase	ACHE	P22303	CHEMBL220	Hydrolase	0	2 / 0¬†¬†¬†¬†¬†
Histone lysine demethylase PHF8	PHF8	Q9UPP1	CHEMBL1938212	Eraser	0	3 / 0¬†¬†¬†¬†¬†
Lysine-specific demethylase 7A/7B	KDM7A	Q6ZMT4	CHEMBL2163177	Eraser	0	1 / 0¬†¬†¬†¬†¬†
Tyrosyl-DNA phosphodiesterase 2	TDP2	O95551	CHEMBL2169736	Enzyme	0	1 / 0¬†¬†¬†¬†¬†
Farnesyl diphosphate synthase	FDPS	P14324	CHEMBL1782	Transferase	0	2 / 1¬†¬†¬†¬†¬†
Lysine-specific demethylase 4D	KDM4D	Q6B0I6	CHEMBL6138	Eraser	0	5 / 1¬†¬†¬†¬†¬†
Thrombin	F2	P00734	CHEMBL204	Protease	0	1 / 0¬†¬†¬†¬†¬†
Poly [ADP-ribose] polymerase 10	PARP10	Q53GL7	CHEMBL2429708	Enzyme	0	2 / 0¬†¬†¬†¬†¬†
Leukotriene A4 hydrolase	LTA4H	P09960	CHEMBL4618	Protease	0	3 / 0¬†¬†¬†¬†¬†
Leukocyte common antigen	PTPRC	P08575	CHEMBL3243	Enzyme	0	2 / 0¬†¬†¬†¬†¬†
Dual specificity tyrosine-phosphorylation-regulated kinase 1B	DYRK1B	Q9Y463	CHEMBL5543	Kinase	0	0 / 10¬†¬†¬†¬†¬†
Dual specificity protein kinase CLK2 (by homology)	CLK2	P49760	CHEMBL4225	Kinase	0	0 / 10¬†¬†¬†¬†¬†
Dual specificity protein kinase CLK4 (by homology)	CLK4	Q9HAZ1	CHEMBL4203	Kinase	0	0 / 11¬†¬†¬†¬†¬†
c-Jun N-terminal kinase 3	MAPK10	P53779	CHEMBL2637	Kinase	0	2 / 0¬†¬†¬†¬†¬†
GABA-A receptor; alpha-3/beta-3/gamma-2	GABRB3 GABRA3 GABRG2	P28472 P34903 P18507	CHEMBL2094120	Ligand-gated ion channel	0	0 / 33¬†¬†¬†¬†¬†
GABA-A receptor; alpha-1/beta-3/gamma-2	GABRB3 GABRG2 GABRA1	P28472 P18507 P14867	CHEMBL2094121	Ligand-gated ion channel	0	0 / 33¬†¬†¬†¬†¬†
GABA-A receptor; alpha-5/beta-3/gamma-2	GABRB3 GABRG2 GABRA5	P28472 P18507 P31644	CHEMBL2094122	Ligand-gated ion channel	0	0 / 31¬†¬†¬†¬†¬†
GABA-A receptor; alpha-2/beta-3/gamma-2	GABRA2 GABRB3 GABRG2	P47869 P28472 P18507	CHEMBL2094130	Ligand-gated ion channel	0	0 / 32¬†¬†¬†¬†¬†
GABA-A receptor; alpha-6/beta-3/gamma-2	GABRG2 GABRB3 GABRA6	P18507 P28472 Q16445	CHEMBL2095190	Ligand-gated ion channel	0	0 / 18¬†¬†¬†¬†¬†
Dual-specificity tyrosine-phosphorylation regulated kinase 2	DYRK2	Q92630	CHEMBL4376	Kinase	0	0 / 10¬†¬†¬†¬†¬†

## Sheet: PharmMapper_240205013433
Ligand: KYA
Pharma Model	Num Feature	Fit	Norm Fit	zscore	Num Hydrophobic	Num HB Acceptor	Num HB Donor	Num Positive	Num Negative	Num Aromatic	Name	Class	Uniplot	Function	Disease	Idication
1if4_v	3	2.887	0.9622	1.46419	2	1	0	0	0	0	Carbonic anhydrase 2	LYASE	CAH2_HUMAN	Essential for bone resorption and osteoclast differentiation (By similarity). Reversible hydration of carbon dioxide.	Defects in CA2 are the cause of autosomal recessive osteopetrosis type 3 (OPTB3) [MIM:259730]; also known as osteopetrosis with renal tubular acidosis, carbonic anhydrase II deficiency syndrome, Guibaud-Vainsel syndrome or marble brain disease. Osteopetrosis is a rare genetic disease characterized by abnormally dense bone, due to defective resorption of immature bone. The disorder occurs in two f…	NONE
1md3_v	3	2.859	0.9529	1.38165	1	2	0	0	0	0	Glutathione S-transferase P	TRANSFERASE	GSTP1_HUMAN	Conjugation of reduced glutathione to a wide number of exogenous and endogenous hydrophobic electrophiles.	NONE	NONE
2wmu_v	3	2.857	0.9522	1.30032	1	1	1	0	0	0	NONE	NONE	NONE	NONE	NONE	NONE
1w8l_v	3	2.85	0.9501	1.33554	2	1	0	0	0	0	Peptidyl-prolyl cis-trans isomerase A	NONE	P62937	Posttranslational modification, protein turnover, chaperones	NONE	For treatment of transplant rejection, rheumatoid arthritis, severe psoriasis
1qkq_v	3	2.821	0.9404	1.25117	0	1	2	0	0	0	Eosinophil lysophospholipase	SERINE ESTERASE	LPPL_HUMAN	May have both lysophospholipase and carbohydrate-binding activities.	Forms hexagonal bipyramidal crystals, known as Charcot- Leyden crystals, in tissues and secretions from sites of eosinophil-associated inflammation and some myeloid leukemias.	NONE
1nu4_v	3	2.734	0.9113	1.05358	0	2	0	0	1	0	U1 small nuclear ribonucleoprotein A	NONE	P09012	Involved in nucleotide binding	NONE	NONE
2nmx_v	3	2.585	0.8618	0.491608	1	1	1	0	0	0	Carbonic anhydrase 1	LYASE	CAH1_HUMAN	Reversible hydration of carbon dioxide.	NONE	NONE
1hd2_v	3	2.571	0.8571	0.276123	1	1	0	0	1	0	Peroxiredoxin-5, mitochondrial	ANTIOXIDANT ENZYME	PRDX5_HUMAN	Reduces hydrogen peroxide and alkyl hydroperoxides with reducing equivalents provided through the thioredoxin system. Involved in intracellular redox signaling.	NONE	Non-Hodgkin lymphoma;Cancer;Non-small-cell lung cancer;Metastasis;Renal cell carcinoma;Multiple myeloma;HIV infection;Brain tumor;Carcinoma;Neurodegenerative disease;Pancreas tumor;Lung tumor;Chronic lymphocytic leukemia
3eko_v	3	2.438	0.8127	0.0433091	1	1	1	0	0	0	Heat shock protein HSP 90-alpha	NONE	P07900	Posttranslational modification, protein turnover, chaperones	NONE	For the prevention of disseminated <i>Mycobacterium avium</i> complex (MAC) disease in patients with advanced HIV infection.
2afu_v	3	2.28	0.76	-0.277041	1	1	1	0	0	0	Glutaminyl-peptide cyclotransferase	TRANSFERASE	QPCT_HUMAN	Responsible for the biosynthesis of pyroglutamyl peptides. Has a bias against acidic and tryptophan residues adjacent to the N-terminal glutaminyl residue and a lack of importance of chain length after the second residue. Also catalyzes N-terminal pyroglu	NONE	NONE
1o4f_v	4	2.97	0.7425	1.43226	1	2	0	0	1	0	Proto-oncogene tyrosine-protein kinase Src	SIGNALING PROTEIN	SRC_HUMAN	NONE	NONE	Hypercalcemia;Cancer;Osteoporosis;Cerebrovascular ischemia;Bone metastases;Metastasis;Solid tumor
2p2h_v	4	2.969	0.7423	1.64297	2	1	1	0	0	0	Vascular endothelial growth factor receptor 2	TRANSFERASE	VGFR2_HUMAN	Receptor for VEGF or VEGFC. Has a tyrosine-protein kinase activity. The VEGF-kinase ligand/receptor signaling system plays a key role in vascular development and regulation of vascular permeability. In case of HIV-1 infection, the interaction with extrace	NONE	Angiogenesis disorder;Melanoma;Cancer;Non-small-cell lung cancer;Renal cell carcinoma;Colorectal tumor;Ocular disease;Age related macular degeneration;Solid tumor
1nrg_v	4	2.862	0.7155	1.09639	0	3	0	0	1	0	Pyridoxine-5-phosphate oxidase	NONE	Q9NVS9	Coenzyme transport and metabolism	NONE	For nutritional supplementation and for treating dietary shortage or imbalance.
1kta_v	4	2.855	0.7138	0.994025	1	2	0	0	1	0	Branched-chain-amino-acid aminotransferase, mitochondrial	NONE	O15382	Amino acid transport and metabolism	NONE	For nutritional supplementation and for treating dietary shortage or imbalance.
1csb_v	4	2.775	0.6936	1.00536	1	3	0	0	0	0	Cathepsin B	HYDROLASE (THIOL PROTEASE)	CATB_HUMAN	Thiol protease which is believed to participate in intracellular degradation and turnover of proteins. Has also been implicated in tumor invasion and metastasis.	NONE	Myocardial infarction;Arthritis;Inflammation;Cancer
1mkp_v	4	2.769	0.6922	0.840158	3	0	1	0	0	0	Dual specificity protein phosphatase 6	HYDROLASE	DUS6_HUMAN	Inactivates MAP kinases. Has a specificity for the ERK family.	NONE	NONE
2brm_v	4	2.742	0.6855	0.862718	2	1	1	0	0	0	Serine/threonine-protein kinase Chk1	TRANSFERASE	CHK1_HUMAN	Required for checkpoint mediated cell cycle arrest in response to DNA damage or the presence of unreplicated DNA. May also negatively regulate cell cycle progression during unperturbed cell cycles. Recognizes the substrate consensus sequence [R-X-X- S/T].	NONE	Cancer;Solid tumor
1rkp_v	4	2.741	0.6852	0.924459	1	2	0	0	0	1	cGMP-specific 3,5-cyclic phosphodiesterase	HYDROLASE	PDE5A_HUMAN	Plays a role in signal transduction by regulating the intracellular concentration of cyclic nucleotides. This phosphodiesterase catalyzes the specific hydrolysis of cGMP to 5- GMP.	NONE	Anal fissure;Raynauds disease;Cardiac failure;Thrombosis;Diabetic complication;Prostate hyperplasia;Erectile dysfunction;Urinary tract disease;Female sexual dysfunction;Vascular disease;Viral infection;Cancer;Atherosclerosis;Pulmonary disease;Metabolic disorder;Hypertension;Cardiovascular disease;Pulmonary hypertension;Angina;Male sexual dysfunction
1smd_v	3	2.047	0.6825	-1.08127	0	2	1	0	0	0	Alpha-amylase 1	NONE	P04745	Carbohydrate transport and metabolism	NONE	NONE
1tbb_v	4	2.659	0.6648	0.54937	2	1	1	0	0	0	cAMP-specific 3,5-cyclic phosphodiesterase 4D	HYDROLASE	PDE4D_HUMAN	Regulates the levels of cAMP in the cell.	Genetic variations in PDE4D might be associated with susceptibility to stroke type 1 (STRK1) [MIM:606799]. A stroke is an acute neurologic event leading to death of neural tissue of the brain and resulting in loss of motor, sensory and/or cognitive function. PubMed:17006457 states that association with stroke has to be considered with caution.	NONE
1rtk_v	4	2.657	0.6642	0.508721	1	1	2	0	0	0	Complement factor B	HORMONE/GROWTH FACTOR	CFAB_HUMAN	Factor B which is part of the alternate pathway of the complement system is cleaved by factor D into 2 fragments: Ba and Bb. Bb, a serine protease, then combines with complement factor 3b to generate the C3 or C5 convertase. It has also been implicated in	NONE	NONE
1fm6_v	4	2.654	0.6634	0.215952	3	1	0	0	0	0	Peroxisome proliferator-activated receptor gamma	TRANSCRIPTION	PPARG_HUMAN	Receptor that binds peroxisome proliferators such as hypolipidemic drugs and fatty acids. Once activated by a ligand, the receptor binds to a promoter element in the gene for acyl-CoA oxidase and activates its transcription. It therefore controls the pero	Defects in PPARG can lead to type 2 insulin-resistant diabetes and hyptertension.;Defects in PPARG may be associated with susceptibility to obesity [MIM:601665].;Defects in PPARG may be associated with colon cancer.;Defects in PPARG are the cause of familial partial lipodystrophy type 3 (FPLD3) [MIM:604367]. Familial partial lipodystrophies (FPLD) are a heterogeneous group of genetic disorders ch…	Asthma;Cerebrovascular ischemia;Conjunctivitis;Inflammation;Multiple sclerosis;Fibrosis;Unidentified indication;Psoriasis;Heart arrhythmia;Rheumatoid arthritis;Atherosclerosis;Corneal disease;Cardiovascular disease;Ulcerative colitis;Alzheimers disease;Infertility;Syndrome X;Lipid metabolism disorder;Non-insulin dependent diabetes;Metabolic disorder;Diabetic complication;Hyperlipidemia;Lacrimal g…
1e1v_v	4	2.633	0.6581	0.354448	1	2	1	0	0	0	Cell division protein kinase 2	NONE	P24941	Involved in protein kinase activity	NONE	NONE
1gyk_v	4	2.616	0.6539	-0.355322	0	3	0	0	1	0	Serum amyloid P-component	NONE	P02743	Involved in unfolded protein binding	NONE	NONE
9jdw_v	4	2.577	0.6444	-0.232389	1	1	0	1	1	0	Glycine amidinotransferase, mitochondrial	TRANSFERASE	GATM_HUMAN	NONE	Defects in GATM are the cause of L-arginine:glycine amidinotransferase deficiency (AGAT deficiency) [MIM:602360]. AGAT deficiency is a defect in creatine metabolism leading to mental retardation.	NONE
1v83_v	4	2.571	0.6428	-0.348202	0	2	0	0	2	0	Galactosylgalactosylxylosylprotein 3-beta-glucuronosyltransferase 1	TRANSFERASE	B3GA1_HUMAN	Involved in the biosynthesis of L2/HNK-1 carbohydrate epitope on glycoproteins. Can also play a role in glycosaminoglycan biosynthesis. Substrates include asialo- orosomucoid (ASOR), asialo-fetuin, and asialo-neural cell adhesion molecule. Requires sphing	NONE	NONE
1jao_v	4	2.535	0.6338	0.224225	1	1	2	0	0	0	Neutrophil collagenase	COMPLEX (METALLOPROTEASE/INHIBITOR)	MMP8_HUMAN	Can degrade fibrillar type I, II, and III collagens.	NONE	NONE
1d7x_v	4	2.534	0.6335	0.299026	1	1	2	0	0	0	Stromelysin-1	HYDROLASE	MMP3_HUMAN	Can degrade fibronectin, laminin, gelatins of type I, III, IV, and V; collagens III, IV, X, and IX, and cartilage proteoglycans. Activates procollagenase.	NONE	NONE
1gcz_v	4	2.49	0.6224	-0.0840646	2	2	0	0	0	0	Macrophage migration inhibitory factor	IMMUNE SYSTEM	MIF_HUMAN	The expression of MIF at sites of inflammation suggest a role for the mediator in regulating the function of macrophage in host defense. Also acts as a phenylpyruvate tautomerase.	Genetic variations in MIF are associated with susceptibility to systemic juvenile rheumatoid arthritis [MIM:604302]. Systemic juvenile rheumatoid arthritis is juvenile chronic arthritis associated with severe, debilitating, extraarticular features, and occasionally fatal complications. Despite medical treatment, many children still experience early joint destruction, necessitating surgical replac…	Insulin dependent diabetes;Glomerulonephritis;Cancer;Rheumatoid arthritis;Sepsis;Autoimmune disease;Atherosclerosis;Infection;Inflammation;Myocardial infarction;Immune disorder
1shl_v	4	2.483	0.6209	-0.156975	2	1	1	0	0	0	Caspase-7	HYDROLASE	CASP7_HUMAN	Involved in the activation cascade of caspases responsible for apoptosis execution. Cleaves and activates sterol regulatory element binding proteins (SREBPs). Proteolytically cleaves poly(ADP-ribose) polymerase (PARP) at a 216-Asp-	-Gly- 217 bond. Overe	NONE	NONE
1tb5_v	4	2.445	0.6113	-0.62765	0	3	0	0	1	0	cAMP-specific 3,5-cyclic phosphodiesterase 4B	HYDROLASE	PDE4B_HUMAN	May be involved in mediating central nervous system effects of therapeutic agents ranging from antidepressants to antiasthmatic and anti-inflammatory agents.	NONE	Chronic obstructive pulmonary disease;Asthma
1m75_v	4	2.426	0.6064	0.278288	1	1	2	0	0	0	Hydroxyacyl-coenzyme A dehydrogenase, mitochondrial	NONE	Q16836	Lipid transport and metabolism	NONE	Some evidence suggests that NADH might be useful in treating Parkinsons disease, chronic fatigue syndrome, Alzheimers disease and cardiovascular disease.
1h6g_v	5	2.978	0.5957	1.43604	3	2	0	0	0	0	Catenin alpha-1	CYTOSKELETON	CTNA1_HUMAN	Associates with the cytoplasmic domain of a variety of cadherins. The association of catenins to cadherins produces a complex which is linked to the actin filament network, and which seems to be of primary importance for cadherins cell-adhesion properties	Abnormalities of alpha-catenin are involved in the process of cancer invasion and metastasis.	NONE
1k59_v	4	2.381	0.5951	-1.19179	0	4	0	0	0	0	Angiogenin	HYDROLASE	ANGI_HUMAN	May function as a tRNA-specific ribonuclease that binds to actin on the surface of endothelial cells; once bound, angiogenin is endocytosed and translocated to the nucleus, thereby promoting the endothelial invasiveness necessary for blood vessel formatio	Defects in ANG are the cause of susceptibility to amyotrophic lateral sclerosis type 9 (ALS9) [MIM:611895]. ALS is a degenerative disorder of motor neurons in the cortex, brain stem and spinal cord. ALS is characterized by muscular weakness and atrophy.	NONE
2vwv_v	5	2.957	0.5914	1.41325	2	2	1	0	0	0	Ephrin type-B receptor 4	TRANSFERASE	EPHB4_HUMAN	Receptor for members of the ephrin-B family. Binds to ephrin-B2. May have a role in events mediating differentiation and development.	NONE	Ocular disease;Rheumatoid arthritis;Cancer
1dcy_v	5	2.919	0.5838	0.979721	3	1	0	0	1	0	Phospholipase A2, membrane associated	NONE	P14555	Involved in phospholipase A2 activity	NONE	NONE
2uvy_v	5	2.903	0.5805	1.36497	1	2	1	1	0	0	cAMP-dependent protein kinase catalytic subunit alpha	NONE	P00517	Involved in protein serine/threonine kinase activity	NONE	NONE
1jqh_v	5	2.899	0.5798	1.29871	0	3	1	0	1	0	Insulin-like growth factor 1 receptor	TRANSFERASE	IGF1R_HUMAN	This receptor binds insulin-like growth factor 1 (IGF1) with a high affinity and IGF2 with a lower affinity. It has a tyrosine-protein kinase activity, which is necessary for the activation of the IGF1-stimulated downstream signaling cascade.	Defects in IGF1R may be a cause in some cases of resistance to insulin-like growth factor 1 (IGF1 resistance) [MIM:270450]. IGF1 resistance is a gowth deficiency disorder characterized by intrauterine growth retardation and poor postnatal growth accompanied with increased plasma IGF1.	Endocrine disease;Neuroendocrine tumor;Chronic myelocytic leukemia;Cerebrovascular ischemia;Restenosis;Breast tumor;Pancreas tumor;Esophageal disease;Central nervous system disease;Prostate tumor;Acromegaly;Renal tumor;Solid tumor;Psoriasis;Pancreatitis;Cancer;Rheumatoid arthritis;Non-small-cell lung cancer;Neurodegenerative disease;Multiple myeloma;Colorectal tumor;Diabetes mellitus;Hypertension…
1yw7_v	5	2.896	0.5793	1.10292	3	1	0	0	1	0	Methionine aminopeptidase 2	HYDROLASE	AMPM2_HUMAN	Removes the amino-terminal methionine from nascent proteins.	NONE	NONE
1c9y_v	5	2.89	0.5781	0.844447	0	2	1	0	2	0	Ornithine carbamoyltransferase, mitochondrial	NONE	P00480	Amino acid transport and metabolism	NONE	Used for nutritional supplementation, also for treating dietary shortage or imbalance. It has been claimed that ornithine improves athletic performance, has anabolic effects, has wound-healing effects, and is immuno-enhancing.
1dq8_v	5	2.881	0.5763	0.948516	1	1	1	0	2	0	3-hydroxy-3-methylglutaryl-coenzyme A reductase	OXIDOREDUCTASE	HMDH_HUMAN	This transmembrane glycoprotein is involved in the control of cholesterol biosynthesis. It is the rate-limiting enzyme of sterol biosynthesis.	NONE	Alzheimers disease;Renal disease;Lipid metabolism disorder;Cardiac failure;Hyperlipidemia;Intermittent claudication;Myocardial infarction;Coronary artery disease;Glioma;Hypercholesterolemia;Atherosclerosis;Peripheral arterial occlusive disease;Cardiovascular disease;Congestive heart failure;Angina;Hypertension;Heart disease;Cerebrovascular ischemia;Osteoporosis
2rnf_v	5	2.86	0.5721	1.08705	0	3	1	0	1	0	Ribonuclease 4	NONE	P34096	Involved in nucleic acid binding	NONE	NONE
1utt_v	5	2.859	0.5719	1.01686	2	3	0	0	0	0	Macrophage metalloelastase	HYDROLASE	MMP12_HUMAN	May be involved in tissue injury and remodeling. Has significant elastolytic activity. Can accept large and small amino acids at the P1 site, but has a preference for leucine. Aromatic or hydrophobic residues are preferred at the P1 site, with small hydr	NONE	Chronic obstructive pulmonary disease
1t2f_v	5	2.856	0.5712	0.64907	0	3	1	0	1	0	L-lactate dehydrogenase B chain	NONE	P07195	Energy production and conversion	NONE	Some evidence suggests that NADH might be useful in treating Parkinsons disease, chronic fatigue syndrome, Alzheimers disease and cardiovascular disease.
1nwe_v	5	2.85	0.57	0.599034	2	2	0	0	1	0	Tyrosine-protein phosphatase non-receptor type 1	HYDROLASE	PTN1_HUMAN	May play an important role in CKII- and p60c-src-induced signal transduction cascades (By similarity).	NONE	NONE
2r7b_v	5	2.847	0.5694	1.2268	2	2	1	0	0	0	3-phosphoinositide-dependent protein kinase 1	SIGNALING PROTEIN, TRANSFERASE	PDPK1_HUMAN	Phosphorylates and activates not only PKB/AKT, but also PKA, PKC-zeta, RPS6KA1 and RPS6KB1. May play a general role in signaling processes and in development (By similarity). Isoform 3 is catalytically inactive.	NONE	NONE
1xil_v	5	2.847	0.5694	1.13237	2	2	1	0	0	0	Superoxide dismutase [Mn], mitochondrial	NONE	P04179	Destroys superoxide anion radicals which are normally produced within the cells and which are toxic to biological systems.	NONE	NONE
3dz6_v	5	2.834	0.5668	1.24153	1	1	3	0	0	0	S-adenosylmethionine decarboxylase proenzyme	NONE	P17707	Involved in adenosylmethionine decarboxylase activity	NONE	S-Adenosylmethionine (SAMe) is used as a drug in Europe for the treatment of depression, liver disorders, fibromyalgia, and osteoarthritis. It has also been introduced into the United States market as a dietary supplement for the support of bone and joint health, as well as mood and emotional well being.
1x98_v	6	3.379	0.5631	2.87554	2	4	0	0	0	0	Aldose reductase	OXIDOREDUCTASE	ALDR_HUMAN	Catalyzes the NADPH-dependent reduction of a wide variety of carbonyl-containing compounds to their corresponding alcohols with a broad range of catalytic efficiencies.	In diabetes and galactosemia, increased AR activity leads to high levels of sorbitol and galactitol, respectively, in the cells of many tissues. Accumulation of sugar alcohols has been shown to cause osmotic cataracts in the lens. AR is also thought to play a key role in diabetic complications of three other target tissues, namely, nerve, kidney and retina.	Neuropathy;Diabetic neuropathy;Diabetic foot ulcer;Diabetic complication;Diabetic nephropathy;Retinopathy;Ocular disease;Central nervous system disease;Diabetic retinopathy;Diabetes mellitus;Diabetic cataract;Cataract
1nhx_v	6	3.347	0.5578	2.2167	1	3	0	0	2	0	Phosphoenolpyruvate carboxykinase, cytosolic [GTP]	NONE	P35558	Energy production and conversion	NONE	NONE
1s1p_v	5	2.788	0.5576	0.73522	3	2	0	0	0	0	Aldo-keto reductase family 1 member C3	OXIDOREDUCTASE	AK1C3_HUMAN	Catalyzes the conversion of aldehydes and ketones to alcohols. Catalyzes the reduction of prostaglandin (PG) D2, PGH2 and phenanthrenequinone (PQ) and the oxidation of 9-alpha,11-beta- PGF2 to PGD2. Functions as a bi-directional 3-alpha-, 17-beta- and 20-	NONE	NONE
2c30_v	6	3.331	0.5551	2.14129	0	4	1	0	1	0	Serine/threonine-protein kinase PAK 6	TRANSFERASE	PAK6_HUMAN	The activated kinase acts on a variety of targets (By similarity).	NONE	NONE
1dmw_v	5	2.758	0.5517	0.441529	1	3	1	0	0	0	Phenylalanine-4-hydroxylase	OXIDOREDUCTASE	PH4H_HUMAN	NONE	Defects in PAH are the cause of phenylketonuria (PKU) [MIM:261600]. PKU is an autosomal recessive inborn error of phenylalanine metabolism, due to severe phenylalanine hydroxylase deficiency. It is characterized by blood concentrations of phenylalanine persistently above 1200 mumol (normal concentration 100 mumol) which usually causes mental retardation (unless low phenylalanine diet is introduce…	Phenylketonuria;Sickle cell anemia;Vascular disease;Genetic disorder;Diabetic nephropathy;Hypertension;Ataxia;Peripheral arterial occlusive disease;Coronary artery disease
1pl6_v	5	2.753	0.5505	0.168151	2	3	0	0	0	0	Sorbitol dehydrogenase	OXIDOREDUCTASE	DHSO_HUMAN	NONE	NONE	Diabetic complication
1o5f_v	5	2.73	0.5461	0.707277	2	1	1	1	0	0	Serine protease hepsin	NONE	P05981	Plays an essential role in cell growth and maintenance of cell morphology	NONE	For treatment of hemorrhagic complications in hemophilia A and B
1qdd_v	5	2.727	0.5455	0.80192	0	4	1	0	0	0	Lithostathine-1-alpha	NONE	P05451	Involved in sugar binding	NONE	NONE
1equ_v	5	2.718	0.5436	0.107698	3	0	2	0	0	0	Estradiol 17-beta-dehydrogenase 1	NONE	P14061	Lipid transport and metabolism	NONE	Some evidence suggests that NADH might be useful in treating Parkinsons disease, chronic fatigue syndrome, Alzheimers disease and cardiovascular disease.
2bal_v	5	2.714	0.5428	0.430828	3	1	1	0	0	0	Mitogen-activated protein kinase 14	NONE	Q16539	Involved in MAP kinase activity	NONE	NONE
1rct_v	5	2.706	0.5411	0.723575	0	3	2	0	0	0	Purine nucleoside phosphorylase	TRANSFERASE	PNPH_HUMAN	NONE	Defects in NP are the cause of nucleoside phosphorylase deficiency (NP deficiency) [MIM:164050]. It leads to a severe T- cell immunodeficiency with neurologic disorder in children.	T-cell lymphoma;Autoimmune disease;HIV infection;Dermatitis;Chronic lymphocytic leukemia;Acquired Immune Deficiency Syndrome;Inflammation;Multiple sclerosis;Solid tumor;Psoriasis;Non-Hodgkin lymphoma;Viral infection;Cancer;Rheumatoid arthritis;Leukemia;B-cell acute lymphoblastic leukemia;Cutaneous T-cell lymphoma;Ocular disease;Transplant rejection;Immune disorder
1e7h_v	5	2.704	0.5408	-0.102126	3	1	0	0	1	0	Serum albumin	PLASMA PROTEIN	ALBU_HUMAN	Serum albumin, the main protein of plasma, has a good binding capacity for water, Ca(2+), Na(+), K(+), fatty acids, hormones, bilirubin and drugs. Its main function is the regulation of the colloidal osmotic pressure of blood.	Defects in ALB are a cause of familial dysalbuminemic hyperthyroxinemia (FDH) [MIM:103600]. FDH is a form of euthyroid hyperthyroxinemia that is due to increased affinity of ALB for T(4). It is the most common cause of inherited euthyroid hyperthyroxinemia in Caucasian population.;A variant structure of albumin could lead to increased binding of zinc resulting in an asymptomatic augmentation of z…	NONE
1q5k_v	5	2.699	0.5398	0.403499	1	3	1	0	0	0	Glycogen synthase kinase-3 beta	TRANSFERASE	GSK3B_HUMAN	Participates in the Wnt signaling pathway. Implicated in the hormonal control of several regulatory proteins including glycogen synthase, MYB and the transcription factor JUN. Phosphorylates JUN at sites proximal to its DNA-binding domain, thereby reducin	NONE	Alzheimers disease;Non-insulin dependent diabetes;Breast tumor;Chronic lymphocytic leukemia;Central nervous system disease;Inflammation;Prostate tumor;Solid tumor;Pain;Glioma;Cancer;Diffuse large B-cell lymphoma;Non-small-cell lung cancer;Neurodegenerative disease;Carcinoma;Cardiovascular disease;Diabetes mellitus;Osteoporosis;Cerebrovascular ischemia;Ovary tumor
1wma_v	5	2.68	0.5359	0.427392	2	2	1	0	0	0	Carbonyl reductase [NADPH] 1	OXIDOREDUCTASE	CBR1_HUMAN	Catalyzes the reduction of a wide variety of carbonyl compounds including the antitumor anthracycline antibiotics. Can convert prostaglandin E2 to prostaglandin F2-alpha.	NONE	NONE
2c47_v	4	2.138	0.5346	-1.22686	1	1	2	0	0	0	Casein kinase I isoform gamma-2	TRANSFERASE	KC1G2_HUMAN	Casein kinases are operationally defined by their preferential utilization of acidic proteins such as caseins as substrates. It can phosphorylate a large number of proteins. Participates in Wnt signaling (By similarity).	NONE	NONE
3ey4_v	5	2.671	0.5342	0.0776353	3	1	1	0	0	0	Corticosteroid 11-beta-dehydrogenase isozyme 1	NONE	P28845	Lipid transport and metabolism	NONE	Some evidence suggests that NADH might be useful in treating Parkinsons disease, chronic fatigue syndrome, Alzheimers disease and cardiovascular disease.
1mx1_v	4	2.13	0.5325	-1.57732	3	1	0	0	0	0	Liver carboxylesterase 1	HYDROLASE	EST1_HUMAN	Involved in the detoxification of xenobiotics and in the activation of ester and amide prodrugs. Hydrolyzes aromatic and aliphatic esters, but has no catalytic activity toward amides or a fatty acyl CoA ester.	NONE	Arteriosclerosis;Cerebrovascular disease;Cancer;Melanoma;Multiple myeloma;Hypercholesterolemia;Atherosclerosis;Breast tumor;Hyperlipidemia;Solid tumor;Cardiovascular disease;Prostate tumor;Alzheimers disease;Dementia;Osteoporosis
1gz4_v	5	2.635	0.527	-0.403303	0	3	0	0	2	0	NAD-dependent malic enzyme, mitochondrial	OXIDOREDUCTASE	MAOM_HUMAN	NONE	NONE	NONE
1ov4_v	5	2.631	0.5263	-0.608775	4	1	0	0	0	0	Bile salt sulfotransferase	NONE	Q06520	Involved in sulfotransferase activity	NONE	NONE
1a7a_v	5	2.615	0.523	-0.191513	0	3	2	0	0	0	Adenosylhomocysteinase	HYDROLASE	SAHH_HUMAN	Adenosylhomocysteine is a competitive inhibitor of S- adenosyl-L-methionine-dependent methyl transferase reactions; therefore adenosylhomocysteinase may play a key role in the control of methylations via regulation of the intracellular concentration of ad	Defects in AHCY are a cause of hypermethioninemia [MIM:180960]. It is a disease characterized by elevated levels of methionine in the sera.	Inflammation;Cancer
1dvu_v	5	2.61	0.5221	-0.425345	2	1	0	0	2	0	Transthyretin	HORMONE/GROWTH FACTOR	TTHY_HUMAN	Thyroid hormone-binding protein. Probably transports thyroxine from the bloodstream to the brain.	Defects in TTR are the cause of amyloidosis type 1 (AMYL1) [MIM:176300]. AMYL1 is a hereditary generalized amyloidosis due to transthyretin amyloid deposition. Protein fibrils can form in different tissues leading to amyloid polyneuropathies, amyloidotic cardiomyopathy, carpal tunnel syndrome, systemic senile amyloidosis.;Defects in TTR are the cause of amyloidosis type 7 (AMYL7) [MIM:105210]; al…	NONE
1re1_v	5	2.594	0.5188	0.458097	1	2	1	0	1	0	Caspase-3	HYDROLASE	CASP3_HUMAN	Involved in the activation cascade of caspases responsible for apoptosis execution. At the onset of apoptosis it proteolytically cleaves poly(ADP-ribose) polymerase (PARP) at a 216-Asp-	-Gly-217 bond. Cleaves and activates sterol regulatory element bind	NONE	Cancer;Liver disease;Cognitive disorder;Neurodegenerative disease;Cerebrovascular ischemia
1mq0_v	5	2.594	0.5188	0.0633383	1	3	1	0	0	0	Cytidine deaminase	HYDROLASE	CDD_HUMAN	This enzyme scavenge exogenous and endogenous cytidine and 2-deoxycytidine for UMP synthesis.	NONE	NONE
1so2_v	5	2.592	0.5184	-0.0643699	2	2	1	0	0	0	cGMP-inhibited 3,5-cyclic phosphodiesterase B	HYDROLASE	PDE3B_HUMAN	May play a role in fat metabolism.	NONE	NONE
1nd5_v	6	3.105	0.5175	1.33126	2	2	0	1	1	0	Prostatic acid phosphatase	HYDROLASE	PPAP_HUMAN	NONE	NONE	Prostate tumor
1mmq_v	5	2.588	0.5175	0.03419	1	2	2	0	0	0	Matrilysin	METALLOPROTEASE	MMP7_HUMAN	Degrades casein, gelatins of types I, III, IV, and V, and fibronectin. Activates procollagenase.	NONE	NONE
1rml_v	5	2.516	0.5032	-0.266545	1	1	0	0	3	0	Heparin-binding growth factor 1	GROWTH FACTOR	FGF1_HUMAN	The heparin-binding growth factors are angiogenic agents in vivo and are potent mitogens for a variety of cell types in vitro. There are differences in the tissue distribution and concentration of these 2 growth factors.	NONE	Wound healing;Peripheral vascular disease;Diabetic foot ulcer;Spinal cord vascular disease;Intermittent claudication;Coronary artery disease;Ischemia;Cerebrovascular ischemia;Osteoporosis
1f92_v	5	2.509	0.5018	0.0388125	1	2	1	1	0	0	Urokinase-type plasminogen activator	HYDROLASE	UROK_HUMAN	Specifically cleave the zymogen plasminogen to form the active enzyme plasmin.	NONE	Angiogenesis disorder;Ulcer;Cancer;Lung embolism;Restenosis;Metastasis;Skin ulcer;Cardiovascular disease
2opy_v	5	2.497	0.4993	0.0603689	1	2	0	1	0	1	Baculoviral IAP repeat-containing protein 4	APOPTOSIS ACTIVATOR	XIAP_HUMAN	Apoptotic suppressor. Has E3 ubiquitin-protein ligase activity. Mediates the proteasomal degradation of target proteins, such as caspase-3, SMAC or AIFM1. Inhibitor of caspase-3, -7 and -9. Mediates activation of MAP3K7/TAK1, leading to the activation of	Defects in XIAP are the cause of lymphoproliferative syndrome X-linked type 2 (XLP2) [MIM:300635]. XLP is a rare immunodeficiency characterized by extreme susceptibility to infection with Epstein-Barr virus (EBV). Symptoms include severe or fatal mononucleosis, acquired hypogammaglobulinemia, pancytopenia and malignant lymphoma.	Cancer;Skin tumor;Leukemia;Breast tumor;Lung tumor;Head and neck tumor;Uterine cervix tumor;Ovary tumor;Prostate tumor;Prostate hyperplasia
1wlj_v	5	2.495	0.499	-0.789579	0	4	1	0	0	0	Interferon-stimulated gene 20 kDa protein	HYDROLASE	ISG20_HUMAN	Exonuclease with specificity for single-stranded RNA and, to a lesser extent for DNA. Degrades RNA at a rate that is approximately 35-fold higher than its rate for single-stranded DNA. Involved in the antiviral function of IFN against RNA viruses.	NONE	NONE
2w1g_v	5	2.49	0.4979	-0.243136	2	2	1	0	0	0	Serine/threonine-protein kinase 6	NONE	O14965	Involved in protein kinase activity	NONE	NONE
1h0c_v	7	3.443	0.4918	2.40906	2	2	1	0	1	1	Serine--pyruvate aminotransferase	TRANSFERASE	SPYA_HUMAN	NONE	Defects in AGXT are the cause of primary hyperoxaluria type I (PH1) [MIM:259900]; also known as oxalosis I. PH1 is a rare autosomal recessive inborn error of glyoxylate metabolism characterized by increased excretion of oxalate and glycolate, and the progressive accumulation of insoluble calcium oxalate in the kidney and urinary tract.	Hyperoxaluria
2aa6_v	5	2.452	0.4905	-0.710155	4	1	0	0	0	0	Mineralocorticoid receptor	TRANSCRIPTION	MCR_HUMAN	Receptor for both mineralocorticoids (MC) such as aldosterone and glucocorticoids (GC) such as corticosterone or cortisol. Binds to mineralocorticoid response elements (MRE) and transactivates target genes. The effect of MC is to increase ion and water tr	Defects in NR3C2 are a cause of autosomal dominant pseudohypoaldosteronism type I (PHA1) [MIM:177735]. PHA1 is characterized by urinary salt wasting, resulting from target organ unresponsiveness to mineralocorticoids. There are 2 forms of PHA1: the autosomal dominant form that is mild, and the recessive form which is more severe and due to defects in any of the epithelial sodium channel subunits.…	Metabolic disorder;Hypertension;Cardiovascular disease;Urinary tract disease
1h28_v	6	2.941	0.4901	0.881521	1	3	0	1	1	0	Cyclin-A2	CELL CYCLE	CCNA2_HUMAN	Essential for the control of the cell cycle at the G1/S (start) and the G2/M (mitosis) transitions.	NONE	NONE
2zda_v	6	2.939	0.4898	1.49312	2	1	2	1	0	0	Prothrombin	NONE	P00734	Involved in blood clotting cascade	NONE	For the treatment of heparin-induced thrombocytopenia
1now_v	6	2.938	0.4897	1.51988	0	2	3	1	0	0	Beta-hexosaminidase subunit beta	NONE	P07686	Carbohydrate transport and metabolism	NONE	NONE
1awb_v	6	2.928	0.488	-0.139197	0	3	2	0	1	0	Inositol monophosphatase	HYDROLASE	IMPA1_HUMAN	Responsible for the provision of inositol required for synthesis of phosphatidylinositol and polyphosphoinositides and has been implicated as the pharmacological target for lithium action in brain.	The blockade of inositol monophosphatase hydrolysis may underlie the anti-manic and anti-depressant actions of Li(+).	NONE
1elv_v	6	2.899	0.4832	1.01784	0	3	1	1	1	0	Complement C1s subcomponent	HYDROLASE	C1S_HUMAN	C1s B chain is a serine protease that combines with C1q and C1s to form C1, the first component of the classical pathway of the complement system. C1r activates C1s so that it can, in turn, activate C2 and C4.	Defects in C1S are the cause of selective C1s deficiency [MIM:120580]; that is associated with early onset multiple autoimmune diseases.	Reperfusion injury;Capillary leak syndrome;Angioedema;Cardiovascular disease;Myocardial infarction;Transplant rejection;Hereditary angioedema;Ischemia;Inflammation
3cqw_v	5	2.404	0.4808	-0.272554	1	2	2	0	0	0	RAC-alpha serine/threonine-protein kinase	TRANSFERASE	AKT1_HUMAN	General protein kinase capable of phosphorylating several known proteins. Phosphorylates TBC1D4. Signals downstream of phosphatidylinositol 3-kinase (PI(3)K) to mediate the effects of various growth factors such as platelet-derived growth factor (PDGF), e	NONE	Cancer
1ju6_v	6	2.861	0.4769	0.95165	2	2	1	0	1	0	Thymidylate synthase	TRANSFERASE	TYSY_HUMAN	NONE	NONE	Small-cell lung cancer;Solid tumor;Breast tumor;Head and neck tumor;Brain tumor;Neoplasm;Hepatocellular carcinoma;Ovary tumor;Prostate tumor;Pancreas tumor;Urinary tract tumor;Stomach tumor;Retinopathy;Bladder tumor;Colon tumor;Cancer;Mesothelioma;Non-small-cell lung cancer;Cholangiocarcinoma;Gastrointestinal tumor;Liver tumor;Lung tumor;Colorectal tumor;Uterine cervix tumor;Carcinoma;Biliary tum…
1qpe_v	6	2.852	0.4753	0.479359	3	2	1	0	0	0	Proto-oncogene tyrosine-protein kinase LCK	TRANSFERASE	LCK_HUMAN	Tyrosine kinase that plays an essential role for the selection and maturation of developing T-cell in the thymus and in mature T-cell function. Is constitutively associated with the cytoplasmic portions of the CD4 and CD8 surface receptors and plays a key	A chromosomal aberration involving LCK is found in leukemias. Translocation t(1;7)(p34;q34) with TCRB.	Psoriasis;Cancer;Rheumatoid arthritis;Cardiac failure;Atherosclerosis;Delayed hypersensitivity;Transplant rejection;Inflammation;Multiple sclerosis;Autoimmune disease
3bbt_v	6	2.848	0.4746	0.594674	5	1	0	0	0	0	Receptor tyrosine-protein kinase erbB-4	TRANSFERASE	ERBB4_HUMAN	Specifically binds and is activated by neuregulins, NRG- 2, NRG-3, heparin-binding EGF-like growth factor, betacellulin and NTAK. Interaction with these factors induces cell differentiation. Not activated by EGF, TGF-A, and amphiregulin.	NONE	NONE
1lho_v	6	2.846	0.4743	0.0608948	4	1	1	0	0	0	Sex hormone-binding globulin	TRANSPORT PROTEIN	SHBG_HUMAN	Functions as an androgen transport protein, but may also be involved in receptor mediated processes. Each dimer binds one molecule of steroid. Specific for 5-alpha-dihydrotestosterone, testosterone, and 17-beta-estradiol. Regulates the plasma metabolic cl	NONE	NONE
1l9n_v	8	3.793	0.4741	2.30533	3	4	1	0	0	0	Protein-glutamine gamma-glutamyltransferase E	TRANSFERASE	TGM3_HUMAN	Catalyzes the cross-linking of proteins and the conjugation of polyamines to proteins. It is responsible for the later stages of cell envelope formation in the epidermis and the hair follicle.	NONE	NONE
1og5_v	6	2.841	0.4735	0.635065	3	3	0	0	0	0	Cytochrome P450 2C9	ELECTRON TRANSPORT	CP2C9_HUMAN	Cytochromes P450 are a group of heme-thiolate monooxygenases. In liver microsomes, this enzyme is involved in an NADPH-dependent electron transport pathway. It oxidizes a variety of structurally unrelated compounds, including steroids, fatty acids, and xe	NONE	NONE
1dyt_v	6	2.838	0.4731	0.740267	0	5	1	0	0	0	Eosinophil cationic protein	NONE	P12724	Involved in nucleic acid binding	NONE	Used as an adjunct to the standard therapy of inhaled steroids with inhaled long- and/or short-acting beta-agonists.
1uej_v	6	2.808	0.468	0.836071	1	3	2	0	0	0	Uridine-cytidine kinase 2	NONE	Q9BZX2	Nucleotide transport and metabolism	NONE	NONE
1ma0_v	6	2.801	0.4669	-0.10069	4	1	0	0	1	0	Alcohol dehydrogenase class-3	OXIDOREDUCTASE	ADHX_HUMAN	Class-III ADH is remarkably ineffective in oxidizing ethanol, but it readily catalyzes the oxidation of long-chain primary alcohols and the oxidation of S-(hydroxymethyl) glutathione.	NONE	NONE
1h1b_v	6	2.801	0.4668	0.53771	3	3	0	0	0	0	Leukocyte elastase	HYDROLASE(SERINE PROTEASE)	ELNE_HUMAN	Modifies the functions of natural killer cells, monocytes and granulocytes. Inhibits C5a-dependent neutrophil enzyme release and chemotaxis.	Defects in ELA2 are a cause of cyclic haematopoiesis (CH) [MIM:162800]; also known as cyclic neutropenia. CH is an autosomal dominant disease in which blood-cell production from the bone marrow oscillates with 21-day periodicity. Circulating neutrophils vary between almost normal numbers and zero. During intervals of neutropenia, affected individuals are at risk for opportunistic infection. Monoc…	Blood clotting disorder;Chronic bronchitis;Lung injury;Cerebrovascular ischemia;Emphysema;Respiratory disease;Cystic fibrosis;Chronic obstructive pulmonary disease;Myocardial infarction;Lung inflammation;Pulmonary fibrosis;Psoriasis;Pancreatitis;Bronchitis;Rheumatoid arthritis;Arthritis;Pulmonary disease;Lung tumor;Respiratory distress syndrome;Transplant rejection;Pulmonary hypertension;Pneumoni…
1i44_v	8	3.701	0.4626	1.49133	0	4	2	0	2	0	Insulin receptor	TRANSFERASE	INSR_HUMAN	This receptor binds insulin and has a tyrosine-protein kinase activity. Isoform Short has a higher affinity for insulin. Mediates the metabolic functions of insulin. Binding to insulin stimulates association of the receptor with downstream mediators inclu	Defects in INSR are the cause of insulin resistance (Ins resistance) [MIM:125853].;Defects in INSR are the cause of Rabson-Mendenhall syndrome [MIM:262190]; also known as Mendenhall syndrome. It is a severe insulin resistance syndrome characterized by insulin- resistant diabetes mellitus with pineal hyperplasia and somatic abnormalities. Typical features include coarse, senile-appearing facies, d…	Insulin dependent diabetes;Cancer;Non-insulin dependent diabetes;Infection;Parkinsons disease;Hypertension;Diabetes mellitus;Hyperinsulinemia
1ihi_v	7	3.227	0.4611	0.509365	3	2	1	0	1	0	Aldo-keto reductase family 1 member C2	OXIDOREDUCTASE	AK1C2_HUMAN	Works in concert with the 5-alpha/5-beta-steroid reductases to convert steroid hormones into the 3-alpha/5-alpha and 3-alpha/5-beta-tetrahydrosteroids. Catalyzes the inactivation of the most potent androgen 5-alpha-dihydrotestosterone (5-alpha- DHT) to 5-	NONE	NONE
1dxo_v	6	2.753	0.4589	0.300294	4	1	1	0	0	0	NAD(P)H dehydrogenase [quinone] 1	FLAVOPROTEIN	NQO1_HUMAN	The enzyme apparently serves as a quinone reductase in connection with conjugation reactions of hydroquinons involved in detoxification pathways as well as in biosynthetic processes such as the vitamin K-dependent gamma-carboxylation of glutamate residues	NONE	NONE
1xtq_v	5	2.29	0.458	-0.678939	0	3	2	0	0	0	GTP-binding protein Rheb	NONE	Q15382	Activates the protein kinase activity of mTORC1, and thereby plays a role in the regulation of apoptosis. Stimulates the phosphorylation of S6K1 and EIF4EBP1 through activation of mTORC1 signaling. Has low intrinsic GTPase activity.	NONE	NONE
1hti_v	6	2.736	0.456	0.0653076	1	3	0	0	2	0	Triosephosphate isomerase	ISOMERASE(INTRAMOLECULAR	TPIS_HUMAN	NONE	Defects in TPI1 are the cause of triosephosphate isomerase deficiency (TPI deficiency) [MIM:190450]. TPI deficiency is an autosomal recessive disorder. It is the most severe clinical disorder of glycolysis. It is associated with neonatal jaundice, chronic hemolytic anemia, progressive neuromuscular dysfunction, cardiomyopathy and increased susceptibility to infection.	NONE
1qcf_v	7	3.185	0.4551	1.18507	3	3	1	0	0	0	Tyrosine-protein kinase HCK	TYROSINE KINASE	HCK_HUMAN	May serve as part of a signaling pathway coupling the Fc receptor to the activation of the respiratory burst. May also contribute to neutrophil migration and may regulate the degranulation process of neutrophils.	NONE	NONE
1e2s_v	6	2.723	0.4539	0.449087	1	2	2	0	1	0	Arylsulfatase A	HYDROLASE	ARSA_HUMAN	Hydrolyzes cerebroside sulfate.	Defects in ARSA are a cause of metachromatic leukodystrophy (MLD) [MIM:250100]. MLD is a disease characterized by intralysosomal storage of cerebroside-3-sulfate, as well as in the myelin membranes. Whereas storage occurs in many cells, the disease almost exclusively affects oligodendrocytes. Patients suffer from a progressive demyelination, which causes a variety of neurological symptoms, includ…	Metachromatic leukodystrophy
1fls_v	6	2.672	0.4454	-0.393089	4	1	1	0	0	0	Collagenase 3	HYDROLASE	MMP13_HUMAN	Degrades collagen type I. Does not act on gelatin or casein. Could have a role in tumoral process.	Defects in MMP13 are the cause of spondyloepimetaphyseal dysplasia type 2 (SEMD2) [MIM:602111]; also known as spondyloepimetaphyseal dysplasia type Missouri. SEMDs are a heterogeneous group of skeletal disorders characterized by defective growth and modeling of the spine and long bones. The SEMDs are distinguished from the spondylometaphyseal dysplasias and the spondyloepiphyseal dysplasias by th…	NONE
2qcf_v	6	2.64	0.4399	0.208053	0	3	2	0	1	0	Uridine 5-monophosphate synthase	LYASE	PYR5_HUMAN	NONE	Defects in UMPS are a cause of hereditary orotic aciduria (HOA) [MIM:258900]; also known as orotic aciduria type 1, a recessive disease characterized by retarded growth, anemia, and excessive urinary excretion of orotic acid.	Squamous cell carcinoma;Biliary cancer;Cancer;Non-small-cell lung cancer;Gastrointestinal tumor;Renal cell carcinoma;Breast tumor;Lung tumor;Head and neck tumor;Colorectal tumor;Adenocarcinoma;Prostate tumor;Pancreas tumor;Hepatocellular carcinoma;Stomach tumor
1unl_v	6	2.636	0.4394	0.446803	3	1	2	0	0	0	Cyclin-dependent kinase 5 activator 1	CYCLIN DEPENDENT KINASE	CD5R1_HUMAN	p35 is a neuron specific activator of CDK5. The complex p35/CDK5 is required for neurite outgrowth and cortical lamination. Activator of TPKII.	Cleavage of p35 to p25 may be involved in the pathogenesis of Alzheimer disease. The p25 form accumulates in neurons in the brain of patients with Alzheimer disease, but not in normal brain. This accumulation correlates with an increase in CDK5 kinase activity. Application of amyloid beta peptide A- beta(1-42) induced the conversion of p35 to p25 in primary cortical neurons. Expression of the p25…	Neurodegenerative disease
1dia_v	6	2.604	0.4339	-0.0481145	2	2	2	0	0	0	C-1-tetrahydrofolate synthase, cytoplasmic	NONE	P11586	Nucleotide transport and metabolism	NONE	For nutritional supplementation, also for treating dietary shortage or imbalance.
1xo2_v	5	2.154	0.4308	-1.36678	2	3	0	0	0	0	Cell division protein kinase 6	CELL CYCLE/TRANSFERASE	CDK6_HUMAN	Probably involved in the control of the cell cycle. Interacts with D-type G1 cyclins.	NONE	NONE
1m4b_v	6	2.57	0.4283	-0.0841531	1	2	2	1	0	0	Interleukin-2	CYTOKINE	IL2_HUMAN	Produced by T-cells in response to antigenic or mitogenic stimulation, this protein is required for T-cell proliferation and other activities crucial to regulation of the immune response. Can stimulate B-cells, monocytes, lymphokine- activated killer cell	A chromosomal aberration involving IL2 is found in a form of T-cell acute lymphoblastic leukemia (T-ALL). Translocation t(4;16)(q26;p13) with involves TNFRSF17.	Cancer
3d2e_v	6	2.556	0.426	-0.329087	0	4	2	0	0	0	Heat shock protein homolog SSE1	NONE	P32589	Has a calcium-dependent calmodulin-binding activity. Required for normal growth at various temperatures.	NONE	NONE
1d3h_v	6	2.55	0.425	-0.484805	3	3	0	0	0	0	Dihydroorotate dehydrogenase, mitochondrial	OXIDOREDUCTASE	PYRD_HUMAN	NONE	NONE	NONE
1xoi_v	7	2.966	0.4237	0.583938	2	4	0	0	1	0	Glycogen phosphorylase, liver form	NONE	P06737	Carbohydrate transport and metabolism	NONE	For nutritional supplementation and for treating dietary shortage or imbalance.
1uzf_v	7	2.963	0.4232	0.265355	2	3	0	0	2	0	Angiotensin-converting enzyme	METALLOPROTEASE	ACE_HUMAN	Converts angiotensin I to angiotensin II by release of the terminal His-Leu, this results in an increase of the vasoconstrictor activity of angiotensin. Also able to inactivate bradykinin, a potent vasodilator. Has also a glycosidase activity which releas	Genetic variations in ACE may be a cause of susceptibility to ischemic stroke [MIM:601367]; also known as cerebrovascular accident or cerebral infarction. A stroke is an acute neurologic event leading to death of neural tissue of the brain and resulting in loss of motor, sensory and/or cognitive function. Ischemic strokes, resulting from vascular occlusion, is considered to be a highly complex di…	NONE
1wuu_v	5	2.107	0.4214	-1.14597	0	2	3	0	0	0	Galactokinase	TRANSFERASE	GALK1_HUMAN	Major enzyme for galactose metabolism.	Defects in GALK1 are the cause of galactosemia II [MIM:230200]. It is an autosomal recessive deficiency characterized by congenital cataracts during infancy and presenile cataracts in the adult population. The cataracts are secondary to accumulation of galactitol in the lenses.	NONE
1bj4_v	6	2.523	0.4205	-0.22007	2	4	0	0	0	0	Serine hydroxymethyltransferase, cytosolic	TRANSFERASE	GLYC_HUMAN	Interconversion of serine and glycine.	NONE	NONE
2bk3_v	7	2.943	0.4204	-0.0404996	6	1	0	0	0	0	Amine oxidase [flavin-containing] B	OXIDOREDUCTASE	AOFB_HUMAN	Catalyzes the oxidative deamination of biogenic and xenobiotic amines and has important functions in the metabolism of neuroactive and vasoactive amines in the central nervous system and peripheral tissues. MAOB preferentially degrades benzylamine and phe	NONE	Alzheimers disease;Cocaine addiction;Major depressive disorder;Epilepsy;Neurodegenerative disease;Attention deficit hyperactivity disorder;Head injury;Parkinsons disease;Dementia;Nicotine dependence;Cerebrovascular ischemia
2oo8_v	8	3.361	0.4201	1.61779	5	1	1	1	0	0	Angiopoietin-1 receptor	TRANSFERASE	TIE2_HUMAN	This protein is a protein tyrosine-kinase transmembrane receptor for angiopoietin 1. It may constitute the earliest mammalian endothelial cell lineage marker. Probably regulates endothelial cell proliferation, differentiation and guides the proper pattern	Defects in TEK are a cause of dominantly inherited venous malformations (VMCM) [MIM:600195]; an error of vascular morphogenesis characterized by dilated, serpiginous channels.	Retinopathy;Ovary tumor;Cancer;Renal cell carcinoma;Breast tumor;Solid tumor
1nmx_v	7	2.922	0.4175	0.850968	1	4	1	0	1	0	Thymidylate kinase	TRANSFERASE	KTHY_HUMAN	Catalyzes the conversion of dTMP to dTDP.	NONE	NONE
1mlw_v	7	2.918	0.4169	0.564613	1	4	2	0	0	0	Tryptophan 5-hydroxylase 1	OXIDOREDUCTASE	TPH1_HUMAN	NONE	NONE	NONE
1vkg_v	6	2.498	0.4163	-0.659365	3	1	2	0	0	0	Histone deacetylase 8	HYDROLASE	HDAC8_HUMAN	Responsible for the deacetylation of lysine residues on the N-terminal part of the core histones (H2A, H2B, H3 and H4). Histone deacetylation gives a tag for epigenetic repression and plays an important role in transcriptional regulation, cell cycle progr	NONE	NONE
1nav_v	7	2.911	0.4159	0.268938	4	2	1	0	0	0	Thyroid hormone receptor alpha	NONE	P10827	Involved in transcription factor activity	NONE	Used as replacement or supplemental therapy in patients with hypothyroidism of any etiology, except transient hypothyrodism during the recovery phase of subacute thyroiditis.
1qha_v	5	2.078	0.4156	-1.61643	0	2	3	0	0	0	Hexokinase-1	TRANSFERASE	HXK1_HUMAN	NONE	Defects in HK1 are the cause of hexokinase deficiency [MIM:235700]. Hexokinase deficiency is a rare autosomal recessive disease with nonspherocytic hemolytic anemia as the predominant clinical feature.	NONE
3nos_v	6	2.489	0.4148	-0.596148	1	1	1	2	1	0	Nitric oxide synthase, endothelial	OXIDOREDUCTASE	NOS3_HUMAN	Produces nitric oxide (NO) which is implicated in vascular smooth muscle relaxation through a cGMP-mediated signal transduction pathway. NO mediates vascular endothelial growth factor (VEGF)-induced angiogenesis in coronary vessels and promotes blood clot	NONE	Coronary artery disease;Hypertension;Congestive heart failure;Angina;Myocardial infarction;Peripheral vascular disease;Atherosclerosis;Ischemic heart disease
2j94_v	6	2.478	0.4131	-0.239895	4	1	1	0	0	0	Coagulation factor X	HYDROLASE	FA10_HUMAN	Factor Xa is a vitamin K-dependent glycoprotein that converts prothrombin to thrombin in the presence of factor Va, calcium and phospholipid during blood clotting.	NONE	Thromboembolism
1mt6_v	7	2.886	0.4122	0.96197	2	2	2	0	1	0	Histone-lysine N-methyltransferase SETD7	TRANSFERASE	SETD7_HUMAN	Histone methyltransferase that specifically monomethylates Lys-4 of histone H3. H3 Lys-4 methylation represents a specific tag for epigenetic transcriptional activation. Plays a central role in the transcriptional activation of genes such as collagena	NONE	NONE
1yv5_v	8	3.293	0.4116	1.38896	1	4	1	0	2	0	Farnesyl pyrophosphate synthetase	TRANSFERASE	FPPS_HUMAN	Key enzyme in isoprenoid biosynthesis which catalyzes the formation of farnesyl diphosphate (FPP), a precursor for several classes of essential metabolites including sterols, dolichols, carotenoids, and ubiquinones. FPP also serves as substrate for protei	NONE	NONE
1hlc_v	6	2.465	0.4109	-0.535365	0	3	3	0	0	0	Galectin-2	LECTIN	LEG2_HUMAN	This protein binds beta-galactoside. Its physiological function is not yet known.	NONE	NONE
1kjr_v	7	2.871	0.4102	1.26109	2	2	2	0	0	1	Galectin-3	SUGAR BINDING PROTEIN	LEG3_HUMAN	Galactose-specific lectin which binds IgE. May mediate with the alpha-3, beta-1 integrin the stimulation by CSPG4 of endothelial cells migration. Together with DMBT1, required for terminal differentiation of columnar epithelial cells during early embryoge	NONE	Colorectal tumor;Chronic lymphocytic leukemia;Cancer;Prostate tumor;Pancreas tumor;Metastasis;Multiple myeloma
2hmb_v	7	2.845	0.4064	-0.159525	5	1	0	0	1	0	Fatty acid-binding protein, heart	LIPID-BINDING PROTEIN	FABPH_HUMAN	FABP are thought to play a role in the intracellular transport of long-chain fatty acids and their acyl-CoA esters.	NONE	NONE
1upr_v	7	2.821	0.403	0.514887	0	4	0	0	3	0	Pleckstrin homology domain-containing family A member 4	NONE	Q9H4M7	Cell wall/membrane/envelope biogenesis	NONE	NONE
1tx4_v	6	2.416	0.4027	-0.481505	0	4	2	0	0	0	Rho GTPase-activating protein 1	NONE	Q07960	GTPase activator for the Rho, Rac and Cdc42 proteins, converting them to the putatively inactive GDP-bound state. Cdc42 seems to be the preferred substrate.	NONE	NONE
1imx_v	7	2.803	0.4005	0.153827	4	1	2	0	0	0	Insulin-like growth factor IA	NONE	P01343	NONE	NONE	NONE
1jcn_v	7	2.802	0.4002	0.170957	0	5	1	0	1	0	Inosine-5-monophosphate dehydrogenase 1	OXIDOREDUCTASE	IMDH1_HUMAN	Rate limiting enzyme in the de novo synthesis of guanine nucleotides and therefore is involved in the regulation of cell growth. It may also have a role in the development of malignancy and the growth progression of some tumors.	Defects in IMPDH1 are the cause of retinitis pigmentosa type 10 (RP10) [MIM:180105]. RP leads to degeneration of retinal photoreceptor cells. Patients typically have night vision blindness and loss of midperipheral visual field. As their condition progresses, they lose their far peripheral visual field and eventually central vision as well. RP10 inheritance is autosomal dominant.	NONE
1egc_v	7	2.796	0.3994	0.925905	3	2	2	0	0	0	Medium-chain specific acyl-CoA dehydrogenase, mitochondrial	ELECTRON TRANSFER	ACADM_HUMAN	This enzyme is specific for acyl chain lengths of 4 to 16.	Defects in ACADM are the cause of medium-chain acyl-CoA dehydrogenase deficiency (MCAD deficiency) [MIM:201450]. It is an autosomal recessive disease which causes fasting hypoglycemia, hepatic dysfunction, and encephalopathy, often resulting in death in infancy. The disease frequency is one in 13000.	NONE
1nqc_v	7	2.789	0.3984	0.405431	3	2	2	0	0	0	Cathepsin S	HYDROLASE	CATS_HUMAN	Thiol protease. Key protease responsible for the removal of the invariant chain from MHC class II molecules. The bond- specificity of this proteinase is in part similar to the specificities of cathepsin L and cathepsin N.	NONE	Psoriasis;Arteriosclerosis;Pain;Rheumatoid arthritis;Autoimmune disease;Allergy;Inflammation;Asthma;Multiple sclerosis;Immune disorder
1nuh_v	8	3.187	0.3983	1.17077	1	5	1	0	1	0	Glucose-6-phosphate isomerase	ISOMERASE	G6PI_HUMAN	Neurotrophic factor for spinal and sensory neurons.	Defects in GPI are a cause of hereditary nonspherocytic hemolytic anemia (HA) [MIM:172400]. Severe GPI deficiency can be associated with hydrops fetalis, immediate neonatal death and neurological impairment.	NONE
1hfq_v	7	2.775	0.3964	0.491619	1	3	2	0	1	0	Dihydrofolate reductase	OXIDOREDUCTASE	DYR_HUMAN	NONE	NONE	NONE
1gzu_v	7	2.759	0.3941	0.189136	1	4	1	0	1	0	Nicotinamide mononucleotide adenylyltransferase 1	NONE	Q9HAN9	Coenzyme transport and metabolism	NONE	NONE
1xbt_v	7	2.756	0.3937	0.777627	1	5	1	0	0	0	Thymidine kinase, cytosolic	NONE	P04183	Nucleotide transport and metabolism	NONE	NONE
1pq2_v	7	2.752	0.3932	-0.0765789	5	1	0	0	1	0	Cytochrome P450 2C8	OXIDOREDUCTASE	CP2C8_HUMAN	Cytochromes P450 are a group of heme-thiolate monooxygenases. In liver microsomes, this enzyme is involved in an NADPH-dependent electron transport pathway. It oxidizes a variety of structurally unrelated compounds, including steroids, fatty acids, and xe	NONE	NONE
3fzf_v	6	2.336	0.3894	-0.714282	0	5	1	0	0	0	Heat shock cognate 71 kDa protein	NONE	P11142	Molecular chaperone implicated in a wide variety of cellular processes, including protection of the proteome from stress, folding and transport of newly synthesized polypeptides, activation of proteolysis of misfolded proteins and the formation and dissociation of protein complexes. Plays a pivotal role in the protein quality control system, ensuring the correct folding of proteins, the re-foldin…	NONE	NONE
1sd2_v	7	2.722	0.3889	-0.227695	3	1	3	0	0	0	S-methyl-5-thioadenosine phosphorylase	NONE	Q13126	Nucleotide transport and metabolism	NONE	For nutritional supplementation, also for treating dietary shortage or imbalance
1gkd_v	7	2.697	0.3852	-0.0604643	1	4	2	0	0	0	Matrix metalloproteinase-9	HYDROLASE	MMP9_HUMAN	May play an essential role in local proteolysis of the extracellular matrix and in leukocyte migration. Could play a role in bone osteoclastic resorption. Cleaves KiSS1 at a Gly-	#NAME?	Defects in MMP9 may be a cause of susceptibility to lumbar disk herniation (LDH) [MIM:603932]. LDH is the predominant cause of low-back pain and unilateral leg pain.	NONE
1jbq_v	7	2.685	0.3836	-0.288964	2	4	0	0	1	0	Cystathionine beta-synthase	NONE	P35520	Amino acid transport and metabolism	NONE	For nutritional supplementation and for treating dietary shortage or imbalance.
1j4i_v	7	2.681	0.383	-0.085014	3	4	0	0	0	0	Peptidyl-prolyl cis-trans isomerase FKBP1A	ISOMERASE	FKB1A_HUMAN	May play a role in modulation of ryanodine receptor isoform-1 (RYR-1), a component of the calcium release channel of skeletal muscle sarcoplasmic reticulum. There are four molecules of FKBP12 per skeletal muscle RYR. PPIases accelerate the folding of prot	NONE	NONE
1jk7_v	9	3.44	0.3822	2.16791	6	1	1	0	1	0	Serine/threonine-protein phosphatase PP1-gamma catalytic subunit	NONE	P36873	Signal transduction mechanisms	NONE	NONE
1snk_v	7	2.674	0.382	-0.0282947	2	3	2	0	0	0	Cathepsin K	HYDROLASE	CATK_HUMAN	Closely involved in osteoclastic bone resorption and may participate partially in the disorder of bone remodeling. Displays potent endoprotease activity against fibrinogen at acid pH. May play an important role in extracellular matrix degradation.	Defects in CTSK are the cause of pycnodysostosis (PKND) [MIM:265800]. PKND is an autosomal recessive osteochondrodysplasia characterized by osteosclerosis and short stature.	Multiple sclerosis;Asthma;Cancer;Rheumatoid arthritis;Autoimmune disease;Arthritis;Bacterial infection;Bone disease;Osteoarthritis;Bone metastases;Immune disorder;Osteoporosis
1p62_v	7	2.67	0.3814	-0.0716146	3	3	1	0	0	0	Deoxycytidine kinase	TRANSFERASE	DCK_HUMAN	Required for the phosphorylation of the deoxyribonucleosides deoxycytidine (dC), deoxyguanosine (dG) and deoxyadenosine (dA). It is also an essential enzyme for the phosphorylation of numerous nucleoside analogs widely employed as antiviral and chemothera	NONE	NONE
1rwq_v	7	2.668	0.3811	-0.122759	4	0	2	1	0	0	Dipeptidyl peptidase 4	HYDROLASE	DPP4_HUMAN	Removes N-terminal dipeptides sequentially from polypeptides having unsubstituted N-termini provided that the penultimate residue is proline. Plays a role in T-cell activation.	NONE	Rheumatoid arthritis;Diabetes mellitus;Non-insulin dependent diabetes;Autoimmune disease;Immune disorder
1irj_v	7	2.662	0.3803	-0.209705	4	0	3	0	0	0	Protein S100-A9	METAL BINDING PROTEIN	S10A9_HUMAN	Expressed by macrophages in acutely inflammated tissues and in chronic inflammations. Seem to be an inhibitor of protein kinases. Also expressed in epithelial cells constitutively or induced during dermatoses. May interact with components of the intermedi	NONE	NONE
1hov_v	7	2.646	0.378	-0.0712115	4	1	2	0	0	0	72 kDa type IV collagenase	HYDROLASE/HYDROLASE INHIBITOR	MMP2_HUMAN	In addition to gelatin and collagens, it cleaves KiSS1 at a Gly-	#NAME?	Defects in MMP2 are the cause of multicentric osteolysis nodulosis and arthropathy (MONA) [MIM:605156]. Inherited osteolyses or vanishing bone syndromes are rare disorders of unknown etiology characterized by destruction and resorption of affected bones. MONA is an autosomal recessive osteolysis with multicentric involvement characterized by carpal and tarsal resorption, crippling arthritic chang…	NONE
1lzj_v	6	2.256	0.376	-1.22726	2	2	2	0	0	0	B transferase	NONE	Q9NY01	Involved in transferase activity, transferring hexosyl groups	NONE	NONE
1liw_v	8	3.003	0.3754	0.518119	0	5	1	0	2	0	Pyruvate kinase isozymes R/L	TRANSFERASE	KPYR_HUMAN	NONE	Defects in PKLR are the cause of pyruvate kinase hyperactivity [MIM:102900]; also known as high red cell ATP syndrome. This autosomal dominant phenotype is characterized by increase of red blood cell ATP.;Defects in PKLR are a cause of chronic nonspherocytic hemolytic anemia (CNSHA) [MIM:266200]; also called hereditary nonspherocytic hemolytic anemia (HNSHA).	NONE
1p5j_v	7	2.618	0.3741	-0.559653	2	4	0	0	1	0	L-serine dehydratase	NONE	P20132	Amino acid transport and metabolism	NONE	For nutritional supplementation and for treating dietary shortage or imbalance.
1ygc_v	7	2.607	0.3724	0.0103672	3	1	1	1	0	1	Coagulation factor VII	HYDROLASE	FA7_HUMAN	Initiates the extrinsic pathway of blood coagulation. Serine protease that circulates in the blood in a zymogen form. Factor VII is converted to factor VIIa by factor Xa, factor XIIa, factor IXa, or thrombin by minor proteolysis. In the presence of tissue	Defects in F7 are the cause of factor VII deficiency [MIM:227500]. Factor VII deficiency is a rare hereditary hemorrhagic disease. The clinical picture can be very severe, with the early occurrence of intracerebral hemorrhages or hemarthroses, or, in contrast, moderate with cutaneous-mucosal hemorrhages (epistaxis, menorrhagia) or hemorrhages provoked by a surgical intervention. Numerous subjects…	Deep vein thrombosis;Blood clotting disorder;Cancer;Ebola virus infection;Thrombosis;Lung embolism;Unstable angina;Angina;Myocardial infarction;Thromboembolism;Cardiovascular disease
1isj_v	7	2.599	0.3713	-0.404513	1	5	1	0	0	0	ADP-ribosyl cyclase 2	HYDROLASE	BST1_HUMAN	Synthesizes cyclic ADP-ribose, a second messenger that elicits calcium release from intracellular stores. May be involved in pre-B-cell growth.	Rheumatoid arthritis (RA) patients show enhanced expression of BST-1 transcripts in bone marrow stromal cell lines. This suggests that BST-1 overexpression may play a role in B-cell abnormalities in RA.	Hematological neoplasm;Multiple myeloma
2ph6_v	7	2.593	0.3705	-0.322546	4	1	1	1	0	0	Beta-secretase 1	HYDROLASE	BACE1_HUMAN	Responsible for the proteolytic processing of the amyloid precursor protein (APP). Cleaves at the N-terminus of the A-beta peptide sequence, between residues 671 and 672 of APP, leads to the generation and extracellular release of beta-cleaved soluble APP	NONE	Alzheimers disease
1k3l_v	8	2.961	0.3702	1.54182	1	4	1	1	1	0	Glutathione S-transferase A1	NONE	P08263	Involved in glutathione transferase activity	NONE	For nutritional supplementation, also for treating dietary shortage or imbalance
1hnl_v	8	2.955	0.3694	0.588263	1	3	2	1	1	0	Lysozyme C	NONE	P61626	Lysozymes have primarily a bacteriolytic function; those in tissues and body fluids are associated with the monocyte-macrophage system and enhance the activity of immunoagents.	NONE	NONE
2b7a_v	7	2.583	0.369	-0.666169	3	2	2	0	0	0	Tyrosine-protein kinase JAK2	TRANSFERASE	JAK2_HUMAN	Plays a role in leptin signaling and control of body weight (By similarity). Tyrosine kinase of the non-receptor type, involved in interleukin-3 and probably interleukin-23 signal transduction.	Chromosomal aberrations involving JAK2 are found in both chronic and acute forms of eosinophilic, lymphoblastic and myeloid leukemia. Translocation t(8;9)(p22;p24) with PCM1 links the protein kinase domain of JAK2 to the major portion of PCM1. Translocation t(9;12)(p24;p13) with ETV6.;Defects in JAK2 are a cause of susceptibility to Budd- Chiari syndrome [MIM:600880]. Budd-Chiari syndrome is a sp…	Psoriasis;Cancer;Rheumatoid arthritis;Pulmonary hypertension;Myeloid leukemia;Inflammation;Prostate tumor;Pancreas tumor;Myeloproliferative disorder;Solid tumor;Myelofibrosis;Hematological neoplasm;Cardiovascular disease
1tou_v	6	2.205	0.3676	-1.55764	2	3	0	0	0	1	Fatty acid-binding protein, adipocyte	LIPID TRANSPORT	FABP4_HUMAN	Lipid transport protein in adipocytes. Binds both long chain fatty acids and retinoic acid. Delivers long-chain fatty acids and retinoic acid to their cognate receptors in the nucleus (By similarity).	NONE	Non-insulin dependent diabetes
1zdz_v	7	2.571	0.3673	-0.348226	0	3	2	2	0	0	Spermidine synthase	NONE	P19623	Amino acid transport and metabolism	NONE	S-Adenosylmethionine (SAMe) is used as a drug in Europe for the treatment of depression, liver disorders, fibromyalgia, and osteoarthritis. It has also been introduced into the United States market as a dietary supplement for the support of bone and joint health, as well as mood and emotional well being.
1ljr_v	7	2.565	0.3664	-0.533111	1	3	1	1	1	0	Glutathione S-transferase theta-2	TRANSFERASE	GSTT2_HUMAN	Conjugation of reduced glutathione to a wide number of exogenous and endogenous hydrophobic electrophiles. Has a sulfatase activity.	NONE	NONE
1bx4_v	8	2.91	0.3638	0.00882814	0	6	2	0	0	0	Adenosine kinase	TRANSFERASE	ADK_HUMAN	ATP dependent phosphorylation of adenosine and other related nucleoside analogs to monophosphate derivatives. Serves as a potential regulator of concentrations of extracellular adenosine and intracellular adenine nucleotides.	NONE	Septic shock;Pain;Inflammation;Seizure disorder;Seizure, epilepsy & convulsion;Epilepsy;Anesthesia
2f4j_v	8	2.901	0.3626	0.65289	4	1	3	0	0	0	Proto-oncogene tyrosine-protein kinase ABL1	NONE	P00519	Involved in protein kinase activity	NONE	For nutritional supplementation, also for treating dietary shortage or imbalance
1kpe_v	8	2.887	0.3609	0.681005	0	3	5	0	0	0	Histidine triad nucleotide-binding protein 1	PROTEIN KINASE INHIBITOR	HINT1_HUMAN	Hydrolyzes adenosine 5-monophosphoramidate substrates such as AMP-morpholidate, AMP-N-alanine methyl ester, AMP-alpha- acetyl lysine methyl ester and AMP-NH2 (By similarity).	NONE	NONE
1itu_v	8	2.882	0.3602	-0.116572	4	2	1	0	1	0	Dipeptidase 1	HYDROLASE	DPEP1_HUMAN	Hydrolyzes a wide range of dipeptides. Implicated in the renal metabolism of glutathione and its conjugates. Converts leukotriene D4 to leukotriene E4; it may play an important role in the regulation of leukotriene activity.	NONE	NONE
2i3i_v	8	2.869	0.3586	0.696784	3	3	1	1	0	0	Baculoviral IAP repeat-containing protein 7	NONE	Q96CA5	Apoptotic regulator capable of exerting proapoptotic and anti-apoptotic activities and plays crucial roles in apoptosis, cell proliferation, and cell cycle control. Its anti-apoptotic activity is mediated through the inhibition of CASP3, CASP7 and CASP9, as well as by its E3 ubiquitin-protein ligase activity. As it is a weak caspase inhibitor, its anti-apoptotic activity is thought to be due to i…	NONE	NONE
1iyh_v	8	2.865	0.3581	0.57942	0	4	2	1	1	0	Glutathione-requiring prostaglandin D synthase	ISOMERASE	PTGD2_HUMAN	Catalyzes the conversion of PGH2 to PGD2, a prostaglandin involved in smooth muscle contraction/relaxation and a potent inhibitor of platelet aggregation.	NONE	NONE
1zpb_v	8	2.86	0.3575	0.672826	3	3	1	1	0	0	Coagulation factor XI	HYDROLASE	FA11_HUMAN	Factor XI triggers the middle phase of the intrinsic pathway of blood coagulation by activating factor IX.	Defects in F11 are the cause of F11 deficiency [MIM:264900]; also called plasma thromboplastin antecedent deficiency or Rosenthal syndrome. It is a blood coagulation abnormality occurring in high frequency in Ashkenazi jews. F11- deficient patients are prone to excessive bleeding after haemostatic challenge.	Thrombosis
1pkg_v	7	2.489	0.3556	-0.734226	0	2	3	0	2	0	Mast/stem cell growth factor receptor	TRANSFERASE ACTIVATOR	KIT_HUMAN	This is the receptor for stem cell factor (mast cell growth factor). It has a tyrosine-protein kinase activity. Binding of the ligands leads to the autophosphorylation of KIT and its association with substrates such as phosphatidylinositol 3-kinase (Pi3K)	Defects in KIT are a cause of piebaldism [MIM:172800]. Piebaldism is an autosomal dominant genetic developmental abnormality of pigmentation characterized by congenital patches of white skin and hair that lack melanocytes.;Defects in KIT are a cause of gastrointestinal stromal tumor (GIST) [MIM:606764].;Defects in KIT have been associated with testicular tumors [MIM:273300]. It includes germ cell…	Pancreas tumor;Ovary tumor;Cancer;Mastocytosis;Gastrointestinal tumor
1gs4_v	8	2.839	0.3549	-0.112479	5	3	0	0	0	0	Androgen receptor	ANDROGEN RECEPTOR	ANDR_HUMAN	Steroid hormone receptors are ligand-activated transcription factors that regulate eukaryotic gene expression and affect cellular proliferation and differentiation in target tissues. Transcription factor activity is modulated by bound coactivator and core	Genetic variation in AR can be responsible of androgenetic alopecia (AGA) [MIM:109200].;Defects in AR are the cause of androgen insensibility syndrome (AIS) [MIM:300068]; previously known as testicular feminization syndrome (TFM). It can be complete (CAIS) when external genitalia are phenotypically female; or partial (PAIS) when external genitalia are substantively ambiguous or mild (MAIS) when e…	Hypoactive sexual desire disorder;Hepatitis B virus infection;Cardiac failure;Andrology;Hirsutism;Female sexual dysfunction;Psoriasis;Reperfusion injury;Plasmodium infection;Atherosclerosis;Prostate hyperplasia;Fatigue;Male sexual dysfunction;Autoimmune disease;Testosterone deficiency;Uterine fibroids;Metabolic disorder;Myalgia;Obesity;Gynecological disorder;Contraception;Cancer;Hypercholesterole…
1a4r_v	8	2.833	0.3541	0.122261	0	5	2	0	1	0	Cell division control protein 42 homolog	HYDROLASE	CDC42_HUMAN	Plasma membrane-associated small GTPase which cycles between an active GTP-bound and an inactive GDP-bound state. In active state binds to a variety of effector proteins to regulate cellular responses. Involved in epithelial cell polarization processes. C	NONE	NONE
1dnc_v	8	2.832	0.354	0.31857	1	3	2	0	2	0	Glutathione reductase, mitochondrial	NONE	P00390	RNA processing and modification	NONE	For nutritional supplementation, also for treating dietary shortage or imbalance
1ua2_v	8	2.827	0.3534	0.392059	1	3	1	0	3	0	Cell division protein kinase 7	NONE	P50613	Involved in protein kinase activity	NONE	NONE
1p4r_v	9	3.179	0.3532	1.13354	0	7	1	0	1	0	Bifunctional purine biosynthesis protein PURH	TRANSFERASE, HYDROLASE	PUR9_HUMAN	NONE	Defects in ATIC are the cause of AICA-ribosuria [MIM:608688]; also known as AICA-ribosiduria. AICA-ribosuria is a neurologically devastating inborn error of purine biosynthesis. AICA-ribosuria patients excrete massive amounts of AICA-riboside in the urine and accumulate AICA-ribotide and its derivatives in erythrocytes and fibroblasts. AICA-ribosuria causes profound mental retardation, epilepsy, …	NONE
1q1q_v	8	2.824	0.3531	0.578995	0	5	1	0	2	0	Sulfotransferase family cytosolic 2B member 1	NONE	O00204	Involved in sulfotransferase activity	NONE	NONE
1z6x_v	8	2.814	0.3518	0.171741	0	4	2	0	2	0	ADP-ribosylation factor 4	NONE	P18085	Involved in GTP binding	NONE	NONE
1qra_v	8	2.802	0.3503	0.338496	0	4	4	0	0	0	GTPase HRas	SIGNALING PROTEIN	RASH_HUMAN	Ras proteins bind GDP/GTP and possess intrinsic GTPase activity.	Defects in HRAS are the cause of Costello syndrome [MIM:218040]; also known as faciocutaneoskeletal syndrome. Costello syndrome is a rare condition characterized by prenatally increased growth, postnatal growth deficiency, mental retardation, distinctive facial appearance, cardiovascular abnormalities (typically pulmonic stenosis, hypertrophic cardiomyopathy and/or atrial tachycardia), tumor pred…	NONE
1dmt_v	8	2.801	0.3501	0.701333	3	1	3	0	1	0	Neprilysin	HYDROLASE	NEP_HUMAN	Thermolysin-like specificity, but is almost confined on acting on polypeptides of up to 30 amino acids. Biologically important in the destruction of opioid peptides such as Met- and Leu-enkephalins by cleavage of a Gly-Phe bond. Involved in the degradatio	Important cell surface marker in the diagnostic of human acute lymphocytic leukemia.	Hypertension;Neuropathic pain;Renovascular hypertension;Congestive heart failure
1o7a_v	8	2.793	0.3491	-0.138245	1	4	3	0	0	0	Beta-hexosaminidase beta chain	NONE	P07686	Carbohydrate transport and metabolism	NONE	NONE
1m6d_v	7	2.441	0.3488	-0.684975	3	2	2	0	0	0	Cathepsin F	NONE	Q9UBX1	Involved in cysteine-type endopeptidase activity	NONE	NONE
1pq3_v	7	2.44	0.3486	-0.794655	0	3	3	1	0	0	Arginase-2, mitochondrial	HYDROLASE	ARGI2_HUMAN	May play a role in the regulation of extra-urea cycle arginine metabolism and also in down-regulation of nitric oxide synthesis. Extrahepatic arginase functions to regulate L-arginine bioavailability to NO synthase. Since NO synthase is found in the penil	NONE	NONE
2can_v	10	3.473	0.3473	2.72526	2	4	0	1	2	1	Ornithine aminotransferase, mitochondrial	TRANSFERASE	OAT_HUMAN	NONE	Defects in OAT are the cause of hyperornithinemia with gyrate atrophy of choroid and retina (HOGA) [MIM:258870]. HOGA is a slowly progressive blinding autosomal recessive disorder.	Cancer
1k7l_v	8	2.769	0.3462	0.138829	6	2	0	0	0	0	Peroxisome proliferator-activated receptor alpha	TRANSCRIPTION	PPARA_HUMAN	Receptor that binds peroxisome proliferators such as hypolipidemic drugs and fatty acids. Once activated by a ligand, the receptor binds to a promoter element in the gene for acyl-CoA oxidase and activates its transcription. It therefore controls the pero	NONE	Syndrome X;Lipid metabolism disorder;Non-insulin dependent diabetes;Atherosclerosis;Hypertriglyceridemia;Hyperlipidemia;Cardiovascular disease;Congestive heart failure;Diabetes mellitus;Obesity;Inflammation
1hs6_v	9	3.101	0.3446	1.06646	3	2	1	2	1	0	Leukotriene A-4 hydrolase	HYDROLASE	LKHA4_HUMAN	Hydrolyzes an epoxide moiety of leukotriene A4 (LTA-4) to form leukotriene B4 (LTB-4). The enzyme also has some peptidase activity.	NONE	Inflammation;Cancer;Acute myelogenous leukemia;Myocardial infarction;Non-small-cell lung cancer;Solid tumor
4nos_v	7	2.41	0.3443	-0.954526	1	2	4	0	0	0	Nitric oxide synthase, inducible	OXIDOREDUCTASE	NOS2_HUMAN	Produces nitric oxide (NO) which is a messenger molecule with diverse functions throughout the body. In macrophages, NO mediates tumoricidal and bactericidal actions.	NONE	Asthma;Mucositis;Migraine;Neuropathic pain;Irritable bowel syndrome;Reperfusion injury;Inflammatory bowel disease;Inflammation;Chronic obstructive pulmonary disease;Gastric motility disorder;Uveitis;Insulin dependent diabetes;Multiple sclerosis;Rheumatoid arthritis;Sepsis;Osteoarthritis;Transplant rejection;Gingivitis;Allergic rhinitis
1fo3_v	7	2.4	0.3428	-1.11685	0	4	3	0	0	0	Endoplasmic reticulum mannosyl-oligosaccharide 1,2-alpha-mannosidase	NONE	Q9UKM7	Involved in mannosyl-oligosaccharide 1,2-alpha-mannosidase activity	NONE	NONE
1o1v_v	7	2.393	0.3418	-1.22885	5	1	1	0	0	0	Gastrotropin	LIPID BINDING PROTEIN	FABP6_HUMAN	Ileal protein which stimulates gastric acid and pepsinogen secretion. Seems to be able to bind to bile salts and bilirubins.	NONE	NONE
1men_v	8	2.71	0.3387	-0.280836	0	3	4	0	1	0	Trifunctional purine biosynthetic protein adenosine-3	TRANSFERASE	PUR2_HUMAN	NONE	NONE	Head and neck tumor;Carcinoma;Melanoma;Cancer;Sarcoma;Non-small-cell lung cancer;Breast tumor
1tdi_v	9	3.042	0.338	0.734605	1	5	1	1	1	0	Glutathione S-transferase A3	NONE	Q16772	Involved in glutathione transferase activity	NONE	For nutritional supplementation, also for treating dietary shortage or imbalance
2fs9_v	8	2.704	0.338	0.44933	2	3	2	1	0	0	Tryptase beta-2	HYDROLASE	TRYB2_HUMAN	Tryptase is the major neutral protease present in mast cells and is secreted upon the coupled activation-degranulation response of this cell type. Has an immunoprotective role during bacterial infection. Required to efficiently combat K.pneumoniae infecti	NONE	NONE
1z6y_v	9	3.03	0.3366	0.854718	0	5	3	0	1	0	ADP-ribosylation factor-like protein 5A	NONE	Q9Y689	Involved in GTP binding	NONE	NONE
1hfc_v	8	2.691	0.3364	-0.116586	1	3	4	0	0	0	Interstitial collagenase	NONE	P03956	Cleaves collagens of types I, II, and III at one site in the helical domain. Also cleaves collagens of types VII and X (PubMed:2557822, PubMed:2153297, PubMed:1645757). In case of HIV infection, interacts and cleaves the secreted viral Tat protein, leading to a decrease in neuronal Tat's mediated neurotoxicity (PubMed:16807369).	NONE	NONE
3bc3_v	8	2.655	0.3319	0.670619	4	1	2	0	0	1	Cathepsin L1	NONE	P07711	Important for the overall degradation of proteins in lysosomes	NONE	For treatment of severe hypoglycemia, also used in gastrointestinal imaging
1xtj_v	9	2.976	0.3307	0.47667	0	5	2	0	2	0	Spliceosome RNA helicase BAT1	NONE	Q13838	Involved in nuclear export of spliced and unspliced mRNA. Assembling component of the TREX complex which is thought to couple mRNA transcription, processing and nuclear export, and specifically associates with spliced mRNA and not with unspliced pre-mRNA. TREX is recruited to spliced mRNAs by a transcription-independent mechanism, binds to mRNA upstream of the exon-junction complex (EJC) and is r…	NONE	NONE
1x6v_v	7	2.314	0.3306	-1.74289	0	5	1	0	1	0	Bifunctional 3-phosphoadenosine 5-phosphosulfate synthetase 1	NONE	O43252	Involved in ATP binding	NONE	NONE
1m7b_v	10	3.289	0.3289	1.28742	0	6	2	0	2	0	Rho-related GTP-binding protein RhoE	NONE	P61587	Binds GTP but lacks intrinsic GTPase activity and is resistant to Rho-specific GTPase-activating proteins.	NONE	NONE
1wt1_v	10	3.273	0.3273	1.82169	3	2	5	0	0	0	Histo-blood group ABO system transferase	NONE	P16442	Involved in transferase activity, transferring hexosyl groups	NONE	NONE
1p93_v	9	2.943	0.327	0.687685	5	1	3	0	0	0	Glucocorticoid receptor	HORMONE RECEPTOR	GCR_HUMAN	Receptor for glucocorticoids (GC). Has a dual mode of action: as a transcription factor that binds to glucocorticoid response elements (GRE) and as a modulator of other transcription factors. Affects inflammatory responses, cellular proliferation and diff	Defects in NR3C1 are a cause of glucocorticoid resistance [MIM:138040]; also known as cortisol resistance. It is a hypertensive, hyperandrogenic disorder characterized by increased serum cortisol concentrations. Inheritance is autosomal dominant.	Alzheimers disease;Immune deficiency;Breast tumor;Major depressive disorder;Glaucoma;Metabolic disorder;Psychotic disorder;HIV infection;Cocaine addiction;Inflammation;Planned abortion;Diabetes mellitus;Weight gain;Endometriosis;Obesity;Insulin dependent diabetes;Cushings disease;Glioma;Endometroid carcinoma;Neurodegenerative disease;Hypertension;Hepatitis C virus infection;Carcinoma;Non-insulin …
1rm8_v	8	2.614	0.3268	-0.414273	1	2	4	0	0	1	Matrix metalloproteinase-16	HYDROLASE	MMP16_HUMAN	Endopeptidase that degrades various components of the extracellular matrix, such as collagen type III and fibronectin. Activates progelatinase A. Involved in the matrix remodeling of blood vessels. The short isoform cleaves fibronectin and also collagen t	NONE	NONE
1ipb_v	10	3.267	0.3267	1.15279	1	5	2	0	2	0	Eukaryotic translation initiation factor 4E	NONE	P06730	Involved in RNA binding	NONE	NONE
1hi3_v	9	2.938	0.3264	0.306947	0	5	1	0	2	1	Non-secretory ribonuclease	NONE	P10153	Involved in nucleic acid binding	NONE	NONE
1hrk_v	8	2.609	0.3261	-0.514799	5	1	2	0	0	0	Ferrochelatase, mitochondrial	NONE	P22830	Coenzyme transport and metabolism	NONE	NONE
1p9a_v	8	2.586	0.3233	-0.151051	0	5	3	0	0	0	Platelet glycoprotein Ib alpha chain	NONE	P07359	Involved in protein binding	NONE	NONE
1lv2_v	7	2.259	0.3227	-1.78514	5	1	0	0	1	0	Hepatocyte nuclear factor 4-gamma	NONE	Q14541	Involved in transcription factor activity	NONE	NONE
1q91_v	9	2.897	0.3218	-0.00500242	1	6	1	0	1	0	5(3)-deoxyribonucleotidase, mitochondrial	NONE	Q9NPB1	Involved in nucleotidase activity	NONE	NONE
1yj6_v	9	2.888	0.3209	0.586169	1	3	2	1	2	0	Glutathione S-transferase Mu 1	TRANSFERASE	GSTM1_HUMAN	Conjugation of reduced glutathione to a wide number of exogenous and endogenous hydrophobic electrophiles.	NONE	NONE
1q5h_v	10	3.195	0.3195	0.715524	1	6	2	0	1	0	Deoxyuridine 5-triphosphate nucleotidohydrolase, mitochondrial	HYDROLASE	DUT_HUMAN	This enzyme is involved in nucleotide metabolism: it produces dUMP, the immediate precursor of thymidine nucleotides and it decreases the intracellular concentration of dUTP so that uracil cannot be incorporated into DNA.	NONE	NONE
1sr7_v	8	2.539	0.3174	-0.632433	6	0	2	0	0	0	Progesterone receptor	TRANSCRIPTION	PRGR_HUMAN	The steroid hormones and their receptors are involved in the regulation of eukaryotic gene expression and affect cellular proliferation and differentiation in target tissues.	NONE	Uterine fibroids;Menstruation disorder;Infertility;Acne;Breast tumor;Female contraception;Neoplasm;Planned abortion;Dysmenorrhea;Endometriosis;Hormone deficiency;Unidentified indication;Gynecological disorder;Musculoskeletal disease;Estrogen deficiency;Cancer;Contraception;Amenorrhea;Female infertility;Carcinoma;Menopause;Premenstrual syndrome;Anesthesia;Age related macular degeneration;Osteoporo…
1ne7_v	7	2.208	0.3154	-1.94179	0	4	3	0	0	0	Glucosamine-6-phosphate isomerase	NONE	P46926	Carbohydrate transport and metabolism	NONE	NONE
2c6c_v	8	2.52	0.3151	-0.498843	2	4	0	0	2	0	Glutamate carboxypeptidase 2	HYDROLASE	FOLH1_HUMAN	Has both folate hydrolase and N-acetylated-alpha-linked- acidic dipeptidase (NAALADase) activity. Has a preference for tri- alpha-glutamate peptides. In the intestine, required for the uptake of folate. In the brain, modulates excitatory neurotransmission;Also exhibits a dipeptidyl-peptidase IV type activity. In vitro, cleaves Gly-Pro-AMC.	NONE	Head injury;Cancer;Neuropathy;Osteosarcoma;Diabetic neuropathy;Neurodegenerative disease;Breast tumor;Spinal cord injury;Neuropathic pain;Drug dependence;Prostate tumor;Peripheral neuropathy
2ojj_v	7	2.183	0.3118	-1.88675	5	1	1	0	0	0	Mitogen-activated protein kinase 1	TRANSFERASE	MK01_HUMAN	Involved in both the initiation and regulation of meiosis, mitosis, and postmitotic functions in differentiated cells by phosphorylating a number of transcription factors such as ELK1. Phosphorylates EIF4EBP1; required for initiation of translation. Phosp	NONE	NONE
1nue_v	10	3.108	0.3108	0.729295	0	4	4	0	2	0	Nucleoside diphosphate kinase B	PHOSPHOTRANSFERASE	NDKB_HUMAN	Major role in the synthesis of nucleoside triphosphates other than ATP. Negatively regulates Rho activity by interacting with AKAP13/LBC.;Acts as a transcriptional activator of the c-Myc gene; binds DNA nonspecifically (Ref.3).	This protein is found in reduced amount in tumor cells of high metastatic potential.	NONE
1n6o_v	9	2.79	0.31	0.102031	0	5	4	0	0	0	Ras-related protein Rab-5A	PROTEIN TRANSPORT	RAB5A_HUMAN	Required for the fusion of plasma membranes and early endosomes.	NONE	NONE
1hmp_v	9	2.788	0.3098	-0.228773	0	6	3	0	0	0	Hypoxanthine-guanine phosphoribosyltransferase	NONE	P00492	Nucleotide transport and metabolism	NONE	For remission induction and remission consolidation treatment of acute nonlymphocytic leukemias.
1nus_v	9	2.783	0.3092	-0.132143	0	6	1	1	1	0	Nicotinamide mononucleotide adenylyltransferase 3	NONE	Q96T66	Coenzyme transport and metabolism	NONE	NONE
1g1t_v	9	2.771	0.3079	-0.028212	0	7	1	0	1	0	E-selectin	IMMUNE SYSTEM, MEMBRANE PROTEIN	LYAM2_HUMAN	Cell-surface glycoprotein having a role in immunoadhesion. Mediates in the adhesion of blood neutrophils in cytokine-activated endothelium through interaction with PSGL1/SELPLG. May have a role in capillary morphogenesis.	NONE	Asthma;Lung injury;Atopic dermatitis;Cerebrovascular ischemia;Shock;Ischemic heart disease;Dermatitis;Respiratory disease;Inflammatory bowel disease;Inflammation;Chronic obstructive pulmonary disease;Myocardial infarction;Injury;Psoriasis;Reperfusion injury;Sepsis;Skin burns;Respiratory distress syndrome;Transplant rejection;Hypertension
1s9j_v	9	2.764	0.3071	-0.496885	7	2	0	0	0	0	Dual specificity mitogen-activated protein kinase kinase 1	TRANSFERASE	MP2K1_HUMAN	Catalyzes the concomitant phosphorylation of a threonine and a tyrosine residue in a Thr-Glu-Tyr sequence located in MAP kinases. Activates ERK1 and ERK2 MAP kinases.	Defects in MAP2K1 are a cause of cardiofaciocutaneous syndrome (CFC syndrome) [MIM:115150]; also known as cardio-facio- cutaneous syndrome. CFC syndrome is characterized by a distinctive facial appearance, heart defects and mental retardation. Heart defects include pulmonic stenosis, atrial septal defects and hypertrophic cardiomyopathy. Some affected individuals present with ectodermal abnormali…	Colon tumor;Melanoma;Cancer;Rheumatoid arthritis;Non-small-cell lung cancer;Neurodegenerative disease;Breast tumor;Colorectal tumor;Transplant rejection;Inflammation;Pancreas tumor;Solid tumor
1mqb_v	7	2.148	0.3068	-2.3639	0	3	3	0	1	0	Ephrin type-A receptor 2	TRANSFERASE	EPHA2_HUMAN	Receptor for members of the ephrin-A family. Binds to ephrin-A1, -A3, -A4 and -A5.	NONE	Cytomegalovirus infection;Metastasis;Cancer;Solid tumor
1jj7_v	11	3.374	0.3067	0.854924	0	8	1	0	2	0	Antigen peptide transporter 1	NONE	Q03518	Involved in nucleotide binding	NONE	NONE
1pic_v	9	2.727	0.303	0.0332416	5	1	1	0	2	0	Phosphatidylinositol 3-kinase regulatory subunit alpha	COMPLEX (PHOSPHOTRANSFERASE/RECEPTOR)	P85A_HUMAN	Binds to activated (phosphorylated) protein-Tyr kinases, through its SH2 domain, and acts as an adapter, mediating the association of the p110 catalytic unit to the plasma membrane. Necessary for the insulin-stimulated increase in glucose uptake and glyco	Defects in PIK3R1 are a cause of severe insulin resistance.	NONE
1fro_v	9	2.689	0.2988	-0.239109	3	3	1	1	1	0	Lactoylglutathione lyase	LACTOYLGLUTATHIONE LYASE	LGUL_HUMAN	Catalyzes the conversion of hemimercaptal, formed from methylglyoxal and glutathione, to S-lactoylglutathione.	NONE	Cancer
1yz3_v	11	3.278	0.298	1.24526	2	5	4	0	0	0	Phenylethanolamine N-methyltransferase	TRANSFERASE	PNMT_HUMAN	Converts noradrenaline to adrenaline.	NONE	NONE
1wms_v	9	2.68	0.2978	-0.211821	0	6	2	0	1	0	Ras-related protein Rab-9	NONE	P51151	Involved in GTP binding	NONE	NONE
1hrn_v	8	2.373	0.2967	-1.2593	3	4	1	0	0	0	Renin	ASPARTIC PROTEINASE	RENI_HUMAN	Renin is a highly specific endopeptidase, whose only known function is to generate angiotensin I from angiotensinogen in the plasma, initiating a cascade of reactions that produce an elevation of blood pressure and increased sodium retention by the kidney	Defects in REN are a cause of renal tubular dysgenesis (RTD) [MIM:267430]. RTD is an autosomal recessive severe disorder of renal tubular development characterized by persistent fetal anuria and perinatal death, probably due to pulmonary hypoplasia from early-onset oligohydramnios (the Potter phenotype).	Glaucoma;Renal disease;Cardiac failure;Atherosclerosis;HIV infection;Hypertension;Cardiovascular disease;Ocular hypertension;Renal failure
1s3x_v	7	2.06	0.2942	-2.0788	0	4	1	0	2	0	Heat shock 70 kDa protein 1	NONE	P08107	Posttranslational modification, protein turnover, chaperones	NONE	NONE
1exa_v	10	2.925	0.2925	0.00144778	7	1	1	0	1	0	Retinoic acid receptor gamma	GENE REGULATION	RARG_HUMAN	This is a receptor for retinoic acid. This metabolite has profound effects on vertebrate development. Retinoic acid is a morphogen and is a powerful teratogen. This receptor controls cell function by directly regulating gene expression.	NONE	Emphysema
1xcw_v	9	2.632	0.2924	-0.315409	1	3	4	1	0	0	Pancreatic alpha-amylase	HYDROLASE	AMYP_HUMAN	NONE	NONE	Bacillus anthracis infection
3c4c_v	8	2.339	0.2924	-1.45503	5	2	1	0	0	0	B-Raf proto-oncogene serine/threonine-protein kinase	TRANSFERASE	BRAF1_HUMAN	Involved in the transduction of mitogenic signals from the cell membrane to the nucleus. May play a role in the postsynaptic responses of hippocampal neuron.	Defects in BRAF are a cause of cardiofaciocutaneous syndrome (CFC syndrome) [MIM:115150]; also known as cardio-facio- cutaneous syndrome. CFC syndrome is characterized by a distinctive facial appearance, heart defects and mental retardation. Heart defects include pulmonic stenosis, atrial septal defects and hypertrophic cardiomyopathy. Some affected individuals present with ectodermal abnormaliti…	Melanoma;Cancer
1nw3_v	10	2.905	0.2905	0.512042	0	5	3	2	0	0	Histone-lysine N-methyltransferase, H3 lysine-79 specific	NONE	Q8TEK3	Cell cycle control, cell division, chromosome partitioning	NONE	NONE
1xap_v	9	2.607	0.2897	-0.74757	7	1	0	0	1	0	Retinoic acid receptor beta	TRANSCRIPTION	RARB_HUMAN	This is a receptor for retinoic acid. This metabolite has profound effects on vertebrate development. Retinoic acid is a morphogen and is a powerful teratogen. This receptor controls cell function by directly regulating gene expression.	NONE	Psoriasis;Acne;Cancer
1jqd_v	10	2.896	0.2896	0.195841	2	4	4	0	0	0	Histamine N-methyltransferase	NONE	P50135	Inactivates histamine by N-methylation. Plays an important role in degrading histamine and in regulating the airway response to histamine	NONE	For treatment of acute malarial attacks in non-immune subjects.
1ice_v	10	2.891	0.2891	0.0907818	4	3	1	1	1	0	Caspase-1	CYTOKINE	CASP1_HUMAN	Thiol protease that cleaves IL-1 beta between an Asp and an Ala, releasing the mature cytokine which is involved in a variety of inflammatory processes. Important for defense against pathogens. Cleaves and activates sterol regulatory element binding prote	NONE	Psoriasis;Septic shock;Alzheimers disease;Rheumatoid arthritis;Sepsis;Neurological disease;Osteoarthritis;Inflammation;Diabetes mellitus;Metastasis;Cardiovascular disease
1sl4_v	8	2.312	0.289	-1.37681	0	5	3	0	0	0	CD209 antigen	SUGAR BINDING PROTEIN	CD209_HUMAN	Pathogen-recognition receptor expressed on the surface of immature dendritic cells (DCs) and involved in initiation of primary immune response. Thought to mediate the endocytosis of pathogens which are subsequently degraded in lysosomal compartments. The ;On DCs it is a high affinity receptor for ICAM2 and ICAM3 by binding to mannose-like carbohydrates. May act as a DC rolling receptor that media…	NONE	NONE
1g55_v	10	2.881	0.2881	0.344997	1	6	2	1	0	0	tRNA (cytosine-5-)-methyltransferase	NONE	O14717	Specifically methylates cytosine 38 in the anticodon loop of tRNA(Asp).	NONE	NONE
1w0h_v	10	2.877	0.2877	-0.234704	0	7	2	0	1	0	3 histone mRNA exonuclease 1	NONE	Q8IV48	Involved in exonuclease activity	NONE	For nutritional supplementation, also for treating dietary shortage or imbalance
1joc_v	10	2.84	0.284	-0.158536	0	5	3	0	2	0	Early endosome antigen 1	NONE	Q15075	Cell cycle control, cell division, chromosome partitioning	NONE	NONE
1nfb_v	9	2.556	0.284	-0.867362	0	7	1	0	0	1	Inosine-5-monophosphate dehydrogenase 2	OXIDOREDUCTASE	IMDH2_HUMAN	Rate limiting enzyme in the de novo synthesis of guanine nucleotides and therefore is involved in the regulation of cell growth. It may also have a role in the development of malignancy and the growth progression of some tumors.	NONE	Autoimmune disease;Transplant rejection
1hna_v	10	2.835	0.2835	-0.229916	1	5	3	0	1	0	Glutathione S-transferase Mu 2	TRANSFERASE(GLUTATHIONE)	GSTM2_HUMAN	Conjugation of reduced glutathione to a wide number of exogenous and endogenous hydrophobic electrophiles.	NONE	NONE
1r55_v	10	2.793	0.2793	-0.273519	2	4	4	0	0	0	ADAM 33	HYDROLASE	ADA33_HUMAN	NONE	Defects in ADAM33 may be a cause of susceptibility to asthma.	NONE
1q4x_v	9	2.514	0.2793	-1.09374	6	2	0	0	1	0	Thyroid hormone receptor beta	NONE	P10828	Nuclear hormone receptor that can act as a repressor or activator of transcription. High affinity receptor for thyroid hormones, including triiodothyronine and thyroxine.	NONE	NONE
3cbs_v	9	2.513	0.2792	-1.0765	6	2	0	0	1	0	Cellular retinoic acid-binding protein 2	NONE	P29373	Involved in retinoid binding	NONE	For topical treatment of cutaneous lesions in patients with AIDS-related Kaposis sarcoma.
1nst_v	9	2.511	0.279	-0.811698	0	5	1	0	2	1	Bifunctional heparan sulfate N-deacetylase/N-sulfotransferase 1	NONE	P52848	Involved in sulfotransferase activity	NONE	NONE
1c9h_v	9	2.509	0.2788	-0.61359	3	3	3	0	0	0	Peptidyl-prolyl cis-trans isomerase FKBP1B	IMMUNE SYSTEM	FKB1B_HUMAN	Associates with the ryanodine receptor (RYR-2) in cardiac muscle sarcoplasmic reticulum and may play a unique physiological role in excitation-contraction coupling in cardiac muscle. There are four molecules of FKBP12.6 per heart muscle RYR. Has the poten	NONE	NONE
1fw1_v	10	2.762	0.2762	-0.115381	0	6	3	0	1	0	Maleylacetoacetate isomerase	NONE	O43708	Posttranslational modification, protein turnover, chaperones	NONE	For nutritional supplementation, also for treating dietary shortage or imbalance
1k6m_v	11	3.038	0.2761	0.198446	0	7	1	0	3	0	6-phosphofructo-2-kinase/fructose-2,6-biphosphatase 1	NONE	P07953	Carbohydrate transport and metabolism	NONE	NONE
1h7u_v	9	2.484	0.276	-0.719287	0	3	1	2	3	0	PMS1 protein homolog 2	NONE	P54278	Involved in ATP binding	NONE	NONE
1ls6_v	12	3.253	0.2711	0.693267	0	9	1	0	2	0	Sulfotransferase 1A1	TRANSFERASE	ST1A1_HUMAN	Catalyzes the sulfate conjugation of catecholamines, phenolic drugs and neurotransmitters. Is also responsible for the sulfation and activation of minoxidil. Mediates the metabolic activation of carcinogenic N-hydroxyarylamines to DNA binding products and	NONE	NONE
1q0b_v	10	2.708	0.2708	-0.429596	0	6	2	0	2	0	Kinesin-like protein KIF11	CELL CYCLE	KIF11_HUMAN	Motor protein required for establishing a bipolar spindle. Blocking of KIF11 prevents centrosome migration and arrest cells in mitosis with monoastral microtubule arrays.	NONE	Melanoma;Hodgkins disease;Acute leukemia;Breast tumor;Head and neck tumor;Hepatocellular carcinoma;Ovary tumor;Prostate tumor;Solid tumor;Non-Hodgkin lymphoma;Cancer;Non-small-cell lung cancer;Renal cell carcinoma;Colorectal tumor
1pmq_v	9	2.377	0.2642	-1.3252	0	5	1	0	3	0	Mitogen-activated protein kinase 10	TRANSFERASE	MK10_HUMAN	Responds to activation by environmental stress and pro- inflammatory cytokines by phosphorylating a number of transcription factors, primarily components of AP-1 such as c-Jun and ATF2 and thus regulates AP-1 transcriptional activity. Required for stress-	A chromosomal rearrangement involving MAPK10 is a cause of epileptic encephalopathy Lennox-Gastaut type [MIM:606369]. Translocation t(Y;4)(q11.2;q21) which causes MAPK10 truncation. Epileptic encephalopathies of the Lennox-Gastaut group are childhood epileptic disorders characterized by severe psychomotor delay and seizures.	Central nervous system disease;Inflammation;Pulmonary fibrosis;Ischemia;Cerebrovascular ischemia;Neurodegenerative disease
1k9j_v	8	2.111	0.2639	-1.76961	0	5	3	0	0	0	C-type lectin domain family 4 member M	NONE	Q9H2X3	Probable pathogen-recognition receptor involved in peripheral immune surveillance in liver. May mediate the endocytosis of pathogens which are subsequently degraded in lysosomal compartments. Is a receptor for ICAM3, probably by binding to mannose-like carbohydrates.	NONE	NONE
1dug_v	11	2.899	0.2635	-0.105678	1	6	2	1	1	0	Fibrinogen gamma chain	TRANSFERASE, BLOOD CLOTTING	FIBG_HUMAN	Fibrinogen has a double function: yielding monomers that polymerize into fibrin and acting as a cofactor in platelet aggregation.	Defects in FGG are a cause of thrombophilia.;Defects in FGG are a cause of congenital afibrinogenemia [MIM:202400]. It is a rare autosomal recessive disorder characterized by complete absence of detectable fibrinogen.	Wound healing;Cerebrovascular ischemia;Thrombosis;Ischemic heart disease;Cardiovascular disease;Infarction;Angina;Myocardial infarction;Thromboembolism;Osteoporosis;Unidentified indication
1pbk_v	11	2.885	0.2623	0.76215	3	5	3	0	0	0	FK506-binding protein 3	ISOMERASE	FKBP3_HUMAN	FK506- and rapamycin-binding proteins (FKBPs) constitute a family of receptors for the two immunosuppressants which inhibit T-cell proliferation by arresting two distinct cytoplasmic signal transmission pathways. PPIases accelerate the folding of proteins	NONE	NONE
1z83_v	11	2.881	0.2619	0.456016	0	6	3	0	1	1	Adenylate kinase isoenzyme 1	NONE	P00568	Nucleotide transport and metabolism	NONE	NONE
1nb9_v	11	2.874	0.2613	-0.0960489	0	7	2	0	2	0	Riboflavin kinase	NONE	Q969G6	Coenzyme transport and metabolism	NONE	For the treatment of ariboflavinosis (vitamin B2 deficiency).
1c1y_v	9	2.346	0.2607	-1.38454	0	4	4	0	1	0	RAF proto-oncogene serine/threonine-protein kinase	SIGNALING PROTEIN	RAF1_HUMAN	Involved in the transduction of mitogenic signals from the cell membrane to the nucleus. Part of the Ras-dependent signaling pathway from receptors to the nucleus. Protects cells from apoptosis mediated by STK3.	Defects in RAF1 are the cause of Noonan syndrome type 5 (NS5) [MIM:611553]. Noonan syndrome (NS) is a disorder characterized by dysmorphic facial features, short stature, hypertelorism, cardiac anomalies, deafness, motor delay, and a bleeding diathesis. It is a genetically heterogeneous and relatively common syndrome, with an estimated incidence of 1 in 1000-2500 live births.;Defects in RAF1 are …	Cancer
2c6q_v	10	2.576	0.2576	-0.79116	0	7	3	0	0	0	GMP reductase 2	NONE	Q9P2T1	Catalyzes the irreversible NADPH-dependent deamination of GMP to IMP. It functions in the conversion of nucleobase, nucleoside and nucleotide derivatives of G to A nucleotides, and in maintaining the intracellular balance of A and G nucleotides (PubMed:12009299, PubMed:12669231, PubMed:16359702, PubMed:22037469). Plays a role in modulating cellular differentiation (PubMed:12669231).	NONE	NONE
2ble_v	10	2.544	0.2544	-0.944345	0	7	3	0	0	0	GMP reductase 1	OXIDOREDUCTASE	GMPR1_HUMAN	Catalyzes the irreversible NADPH-dependent deamination of GMP to IMP. It functions in the conversion of nucleobase, nucleoside and nucleotide derivatives of G to A nucleotides, and in maintaining the intracellular balance of A and G nucleotides.	NONE	NONE
1z6t_v	11	2.779	0.2526	-0.459833	0	10	0	0	1	0	Apoptotic protease-activating factor 1	APOPTOSIS	APAF_HUMAN	Oligomeric Apaf-1 mediates the cytochrome c-dependent autocatalytic activation of pro-caspase-9 (Apaf-3), leading to the activation of caspase-3 and apoptosis. This activation requires ATP. Isoform 6 is less effective in inducing apoptosis.	NONE	NONE
1r6t_v	11	2.775	0.2522	-0.292729	1	4	4	1	1	0	Tryptophanyl-tRNA synthetase, cytoplasmic	NONE	P23381	Translation, ribosomal structure and biogenesis	NONE	Tryptophan may be useful in increasing serotonin production, promoting healthy sleep, managing depression by enhancing mental and emotional well-being, managing pain tolerance, and managing weight.
1w2c_v	9	2.23	0.2478	-2.00801	0	3	3	0	3	0	Inositol-trisphosphate 3-kinase A	NONE	P23677	Involved in inositol trisphosphate 3-kinase activity	NONE	NONE
1xmm_v	11	2.725	0.2477	-0.41249	1	5	3	1	1	0	Scavenger mRNA-decapping enzyme DcpS	NONE	Q96C86	Involved in mRNA degradation	NONE	NONE
1h9u_v	10	2.47	0.247	-1.13885	8	1	0	0	1	0	Retinoic acid receptor RXR-beta	NUCLEAR RECEPTOR	RXRB_HUMAN	Nuclear hormone receptor. Involved in the retinoic acid response pathway. Binds 9-cis retinoic acid (9C-RA).	NONE	NONE
1oiv_v	9	2.222	0.2469	-1.85636	0	4	4	0	1	0	Ras-related protein Rab-11A	PROTEIN TRANSPORT	RB11A_HUMAN	Modulates endosomal trafficking (By similarity).	NONE	NONE
1cm0_v	9	2.187	0.243	-2.67163	1	6	2	0	0	0	Histone acetyltransferase PCAF	NONE	Q92831	Involved in N-acetyltransferase activity	NONE	NONE
1jkl_v	11	2.663	0.2421	-0.745617	0	7	2	0	2	0	Death-associated protein kinase 1	TRANSFERASE	DAPK1_HUMAN	Calcium/calmodulin-dependent serine/threonine kinase which acts as a positive regulator of apoptosis.	NONE	NONE
1yzg_v	11	2.64	0.24	-0.710853	0	7	3	0	1	0	ADP-ribosylation factor-like protein 5B	NONE	Q9D4P0	Involved in GTP binding	NONE	NONE
3f82_v	11	2.637	0.2397	-0.646941	8	2	1	0	0	0	Hepatocyte growth factor receptor	NONE	P08581	Involved in hepatocyte growth factor activity	NONE	NONE
1s0x_v	10	2.335	0.2335	-1.37041	7	2	0	0	1	0	Nuclear receptor ROR-alpha	HORMONE/GROWTH FACTOR RECEPTOR	RORA_HUMAN	Orphan nuclear receptor. Binds DNA as a monomer to hormone response elements (HRE) containing a single core motif half-site preceded by a short A-T-rich sequence. This isomer binds to the consensus sequence 5-[AT][TA]A[AT][CGT]TAGGTCA-3.	NONE	NONE
1yxt_v	11	2.563	0.233	-0.893941	0	6	2	1	2	0	Proto-oncogene serine/threonine-protein kinase Pim-1	TRANSFERASE	PIM1_HUMAN	Plays a role in signal transduction in blood cells. Contributes to both cell proliferation and survival and thus provide a selective advantage in tumorigenesis. May affect the structure or silencing of chromatin by phosphorylating HP1 gamma/CBX3.	NONE	Cancer
2rap_v	10	2.31	0.231	-1.30521	0	6	4	0	0	0	Ras-related protein Rap-2a	NONE	P10114	Involved in GTP binding	NONE	NONE
1x8u_v	9	2.075	0.2306	-2.47912	5	2	1	0	1	0	Neutrophil gelatinase-associated lipocalin	ANTIMICROBIAL PROTEIN	NGAL_HUMAN	Transport of small lipophilic substances (Potential).	NONE	NONE
1nde_v	9	2.073	0.2303	-2.26242	5	2	1	1	0	0	Estrogen receptor beta	TRANSCRIPTION	ESR2_HUMAN	Nuclear hormone receptor. Binds estrogens with an affinity similar to that of ESR1, and activates expression of reporter genes containing estrogen response elements (ERE) in an estrogen-dependent manner. Isoform beta-cx lacks ligand binding ability and ha	NONE	NONE
1b55_v	12	2.736	0.228	-0.592294	0	9	0	0	3	0	Tyrosine-protein kinase BTK	TRANSFERASE	BTK_HUMAN	Plays a crucial role in B-cell ontogeny. Transiently phosphorylates GTF2I on tyrosine residues in response to B-cell receptor cross-linking. Required for the formation of functional ARID3A DNA-binding complexes.	Defects in BTK are the cause of X-linked agammaglobulinemia type 1 (XLA) [MIM:300300]. XLA is a humoral immunodeficiency disease which results in developmental defects in the maturation pathway of B-cells. Affected boys have normal levels of pre-B-cells in their bone marrow but virtually no circulating mature B-lymphocytes. This results in a lack of immunoglobulins of all classes and leads to rec…	Autoimmune disease;Lymphoma
1qbk_v	11	2.494	0.2267	-1.1673	0	5	3	0	3	0	GTP-binding nuclear protein Ran	NUCLEAR TRANSPORT PROTEIN COMPLEX	RAN_HUMAN	GTP-binding protein involved in nucleocytoplasmic transport. Required for the import of protein into the nucleus and also for RNA export. Involved in chromatin condensation and control of cell cycle (By similarity).;Enhances AR-mediated transactivation. Transactivation decreases as the poly-Gln length within AR increases.	NONE	NONE
1ryf_v	11	2.468	0.2244	-1.26084	0	7	2	0	2	0	Ras-related C3 botulinum toxin substrate 1	HYDROLASE	RAC1_HUMAN	Plasma membrane-associated small GTPase which cycles between active GTP-bound and inactive GDP-bound states. In its active state, binds to a variety of effector proteins to regulate cellular responses such as secretory processes, phagocytosis of apoptotic;Isoform B has an accelerated GEF-independent GDP/GTP exchange and an impaired GTP hydrolysis, which is restored partially by GTPase-activating …	NONE	NONE
1jvd_v	11	2.226	0.2024	-1.78398	0	6	4	0	1	0	UDP-N-acetylhexosamine pyrophosphorylase	NONE	Q16222	Involved in nucleotidyltransferase activity	NONE	NONE
1z6z_v	14	2.675	0.191	-0.558664	0	9	2	1	2	0	Sepiapterin reductase	NONE	P35270	Lipid transport and metabolism	NONE	NONE
2b4y_v	14	2.476	0.1769	-1.12526	0	10	4	0	0	0	NAD-dependent deacetylase sirtuin-5	HYDROLASE	SIRT5_HUMAN	Probable NAD-dependent deacetylase (By similarity).	NONE	NONE

## Sheet: ID conversion
https://www.uniprot.org/id-mapping/uniprotkb/6227ec4fb01c3cc20acd92ca1c55e826f5b3d81f/overview
272 IDs were mapped to 275 results
7 ID were not mapped:
SPYA_HUMAN
SIRT5_HUMAN
AMPM2_HUMAN
BRAF1_HUMAN
PTGD2_HUMAN
PYR5_HUMAN
LPPL_HUMAN
From	Entry	Reviewed	Entry Name	Protein names	Gene Names	Organism	Length
CAH2_HUMAN	P00918	reviewed	CAH2_HUMAN	Carbonic anhydrase 2 (EC 4.2.1.1) (Carbonate dehydratase II) (Carbonic anhydrase C) (CAC) (Carbonic anhydrase II) (CA-II) (Cyanamide hydratase CA2) (EC 4.2.1.69)	CA2	Homo sapiens (Human)	260
GSTP1_HUMAN	P09211	reviewed	GSTP1_HUMAN	Glutathione S-transferase P (EC 2.5.1.18) (GST class-pi) (GSTP1-1)	GSTP1 FAEES3 GST3	Homo sapiens (Human)	210
P62937	P62937	reviewed	PPIA_HUMAN	Peptidyl-prolyl cis-trans isomerase A (PPIase A) (EC 5.2.1.8) (Cyclophilin A) (Cyclosporin A-binding protein) (Rotamase A) [Cleaved into: Peptidyl-prolyl cis-trans isomerase A, N-terminally processed]	PPIA CYPA	Homo sapiens (Human)	165
P09012	P09012	reviewed	SNRPA_HUMAN	U1 small nuclear ribonucleoprotein A (U1 snRNP A) (U1-A) (U1A)	SNRPA	Homo sapiens (Human)	282
CAH1_HUMAN	P00915	reviewed	CAH1_HUMAN	Carbonic anhydrase 1 (EC 4.2.1.1) (Carbonate dehydratase I) (Carbonic anhydrase B) (CAB) (Carbonic anhydrase I) (CA-I) (Cyanamide hydratase CA1) (EC 4.2.1.69)	CA1	Homo sapiens (Human)	261
PRDX5_HUMAN	P30044	reviewed	PRDX5_HUMAN	Peroxiredoxin-5, mitochondrial (EC 1.11.1.24) (Alu corepressor 1) (Antioxidant enzyme B166) (AOEB166) (Liver tissue 2D-page spot 71B) (PLP) (Peroxiredoxin V) (Prx-V) (Peroxisomal antioxidant enzyme) (TPx type VI) (Thioredoxin peroxidase PMP20) (Thioredoxin-dependent peroxiredoxin 5)	PRDX5 ACR1 SBBI10	Homo sapiens (Human)	214
P07900	P07900	reviewed	HS90A_HUMAN	Heat shock protein HSP 90-alpha (EC 3.6.4.10) (Heat shock 86 kDa) (HSP 86) (HSP86) (Lipopolysaccharide-associated protein 2) (LAP-2) (LPS-associated protein 2) (Renal carcinoma antigen NY-REN-38)	HSP90AA1 HSP90A HSPC1 HSPCA	Homo sapiens (Human)	732
QPCT_HUMAN	Q16769	reviewed	QPCT_HUMAN	Glutaminyl-peptide cyclotransferase (EC 2.3.2.5) (Glutaminyl cyclase) (QC) (sQC) (Glutaminyl-tRNA cyclotransferase) (Glutamyl cyclase) (EC)	QPCT	Homo sapiens (Human)	361
SRC_HUMAN	P12931	reviewed	SRC_HUMAN	Proto-oncogene tyrosine-protein kinase Src (EC 2.7.10.2) (Proto-oncogene c-Src) (pp60c-src) (p60-Src)	SRC SRC1	Homo sapiens (Human)	536
VGFR2_HUMAN	P35968	reviewed	VGFR2_HUMAN	Vascular endothelial growth factor receptor 2 (VEGFR-2) (EC 2.7.10.1) (Fetal liver kinase 1) (FLK-1) (Kinase insert domain receptor) (KDR) (Protein-tyrosine kinase receptor flk-1) (CD antigen CD309)	KDR FLK1 VEGFR2	Homo sapiens (Human)	1356
Q9NVS9	Q9NVS9	reviewed	PNPO_HUMAN	Pyridoxine-5'-phosphate oxidase (EC 1.4.3.5) (Pyridoxamine-phosphate oxidase)	PNPO	Homo sapiens (Human)	261
O15382	O15382	reviewed	BCAT2_HUMAN	Branched-chain-amino-acid aminotransferase, mitochondrial (BCAT(m)) (EC 2.6.1.42) (Placental protein 18) (PP18)	BCAT2 BCATM BCT2 ECA40	Homo sapiens (Human)	392
CATB_HUMAN	P07858	reviewed	CATB_HUMAN	Cathepsin B (EC 3.4.22.1) (APP secretase) (APPS) (Cathepsin B1) [Cleaved into: Cathepsin B light chain; Cathepsin B heavy chain]	CTSB CPSB	Homo sapiens (Human)	339
DUS6_HUMAN	Q16828	reviewed	DUS6_HUMAN	Dual specificity protein phosphatase 6 (EC 3.1.3.16) (EC 3.1.3.48) (Dual specificity protein phosphatase PYST1) (Mitogen-activated protein kinase phosphatase 3) (MAP kinase phosphatase 3) (MKP-3)	DUSP6 MKP3 PYST1	Homo sapiens (Human)	381
CHK1_HUMAN	O14757	reviewed	CHK1_HUMAN	Serine/threonine-protein kinase Chk1 (EC 2.7.11.1) (CHK1 checkpoint homolog) (Cell cycle checkpoint kinase) (Checkpoint kinase-1)	CHEK1 CHK1	Homo sapiens (Human)	476
PDE5A_HUMAN	O76074	reviewed	PDE5A_HUMAN	cGMP-specific 3',5'-cyclic phosphodiesterase (EC 3.1.4.35) (cGMP-binding cGMP-specific phosphodiesterase) (CGB-PDE)	PDE5A PDE5	Homo sapiens (Human)	875
P04745	P0DUB6	reviewed	AMY1A_HUMAN	Alpha-amylase 1A (EC 3.2.1.1) (1,4-alpha-D-glucan glucanohydrolase 1) (Salivary alpha-amylase)	AMY1A AMY1	Homo sapiens (Human)	511
P04745	P0DTE7	reviewed	AMY1B_HUMAN	Alpha-amylase 1B (EC 3.2.1.1)	AMY1B AMY1	Homo sapiens (Human)	511
P04745	P0DTE8	reviewed	AMY1C_HUMAN	Alpha-amylase 1C (EC 3.2.1.1)	AMY1C AMY1	Homo sapiens (Human)	511
PDE4D_HUMAN	Q08499	reviewed	PDE4D_HUMAN	3',5'-cyclic-AMP phosphodiesterase 4D (EC 3.1.4.53) (DPDE3) (PDE43) (cAMP-specific phosphodiesterase 4D)	PDE4D DPDE3	Homo sapiens (Human)	809
CFAB_HUMAN	P00751	reviewed	CFAB_HUMAN	Complement factor B (EC 3.4.21.47) (C3/C5 convertase) (Glycine-rich beta glycoprotein) (GBG) (PBF2) (Properdin factor B) [Cleaved into: Complement factor B Ba fragment; Complement factor B Bb fragment]	CFB BF BFD	Homo sapiens (Human)	764
PPARG_HUMAN	P37231	reviewed	PPARG_HUMAN	Peroxisome proliferator-activated receptor gamma (PPAR-gamma) (Nuclear receptor subfamily 1 group C member 3)	PPARG NR1C3	Homo sapiens (Human)	505
P24941	P24941	reviewed	CDK2_HUMAN	Cyclin-dependent kinase 2 (EC 2.7.11.22) (Cell division protein kinase 2) (p33 protein kinase)	CDK2 CDKN2	Homo sapiens (Human)	298
P02743	P02743	reviewed	SAMP_HUMAN	Serum amyloid P-component (SAP) (9.5S alpha-1-glycoprotein) [Cleaved into: Serum amyloid P-component(1-203)]	APCS PTX2	Homo sapiens (Human)	223
GATM_HUMAN	P50440	reviewed	GATM_HUMAN	Glycine amidinotransferase, mitochondrial (EC 2.1.4.1) (L-arginine:glycine amidinotransferase) (Transamidinase)	GATM AGAT	Homo sapiens (Human)	423
B3GA1_HUMAN	Q9P2W7	reviewed	B3GA1_HUMAN	Galactosylgalactosylxylosylprotein 3-beta-glucuronosyltransferase 1 (EC 2.4.1.135) (Beta-1,3-glucuronyltransferase 1) (Glucuronosyltransferase P) (GlcAT-P) (UDP-GlcUA:glycoprotein beta-1,3-glucuronyltransferase) (GlcUAT-P)	B3GAT1 GLCATP	Homo sapiens (Human)	334
MMP8_HUMAN	P22894	reviewed	MMP8_HUMAN	Neutrophil collagenase (EC 3.4.24.34) (Matrix metalloproteinase-8) (MMP-8) (PMNL collagenase) (PMNL-CL)	MMP8 CLG1	Homo sapiens (Human)	467
MMP3_HUMAN	P08254	reviewed	MMP3_HUMAN	Stromelysin-1 (SL-1) (EC 3.4.24.17) (Matrix metalloproteinase-3) (MMP-3) (Transin-1)	MMP3 STMY1	Homo sapiens (Human)	477
MIF_HUMAN	P14174	reviewed	MIF_HUMAN	Macrophage migration inhibitory factor (MIF) (EC 5.3.2.1) (Glycosylation-inhibiting factor) (GIF) (L-dopachrome isomerase) (L-dopachrome tautomerase) (EC 5.3.3.12) (Phenylpyruvate tautomerase)	MIF GLIF MMIF	Homo sapiens (Human)	115
CASP7_HUMAN	P55210	reviewed	CASP7_HUMAN	Caspase-7 (CASP-7) (EC 3.4.22.60) (Apoptotic protease Mch-3) (CMH-1) (ICE-like apoptotic protease 3) (ICE-LAP3) [Cleaved into: Caspase-7 subunit p20; Caspase-7 subunit p11]	CASP7 MCH3	Homo sapiens (Human)	303
PDE4B_HUMAN	Q07343	reviewed	PDE4B_HUMAN	3',5'-cyclic-AMP phosphodiesterase 4B (EC 3.1.4.53) (DPDE4) (PDE32) (cAMP-specific phosphodiesterase 4B)	PDE4B DPDE4	Homo sapiens (Human)	736
Q16836	Q16836	reviewed	HCDH_HUMAN	Hydroxyacyl-coenzyme A dehydrogenase, mitochondrial (HCDH) (EC 1.1.1.35) (Medium and short-chain L-3-hydroxyacyl-coenzyme A dehydrogenase) (Short-chain 3-hydroxyacyl-CoA dehydrogenase)	HADH HAD HAD1 HADHSC SCHAD	Homo sapiens (Human)	314
CTNA1_HUMAN	P35221	reviewed	CTNA1_HUMAN	Catenin alpha-1 (Alpha E-catenin) (Cadherin-associated protein) (Renal carcinoma antigen NY-REN-13)	CTNNA1	Homo sapiens (Human)	906
ANGI_HUMAN	P03950	reviewed	ANGI_HUMAN	Angiogenin (EC 3.1.27.-) (Ribonuclease 5) (RNase 5)	ANG RNASE5	Homo sapiens (Human)	147
EPHB4_HUMAN	P54760	reviewed	EPHB4_HUMAN	Ephrin type-B receptor 4 (EC 2.7.10.1) (Hepatoma transmembrane kinase) (Tyrosine-protein kinase TYRO11)	EPHB4 HTK MYK1 TYRO11	Homo sapiens (Human)	987
P14555	P14555	reviewed	PA2GA_HUMAN	Phospholipase A2, membrane associated (EC 3.1.1.4) (GIIC sPLA2) (Group IIA phospholipase A2) (Non-pancreatic secretory phospholipase A2) (NPS-PLA2) (Phosphatidylcholine 2-acylhydrolase 2A)	PLA2G2A PLA2B PLA2L RASF-A	Homo sapiens (Human)	144
P00517	P00517	reviewed	KAPCA_BOVIN	cAMP-dependent protein kinase catalytic subunit alpha (PKA C-alpha) (EC 2.7.11.11)	PRKACA	Bos taurus (Bovine)	351
IGF1R_HUMAN	P08069	reviewed	IGF1R_HUMAN	Insulin-like growth factor 1 receptor (EC 2.7.10.1) (Insulin-like growth factor I receptor) (IGF-I receptor) (CD antigen CD221) [Cleaved into: Insulin-like growth factor 1 receptor alpha chain; Insulin-like growth factor 1 receptor beta chain]	IGF1R	Homo sapiens (Human)	1367
P00480	P00480	reviewed	OTC_HUMAN	Ornithine transcarbamylase, mitochondrial (OTCase) (EC 2.1.3.3) (Ornithine carbamoyltransferase, mitochondrial)	OTC	Homo sapiens (Human)	354
HMDH_HUMAN	P04035	reviewed	HMDH_HUMAN	3-hydroxy-3-methylglutaryl-coenzyme A reductase (HMG-CoA reductase) (EC 1.1.1.34)	HMGCR	Homo sapiens (Human)	888
P34096	P34096	reviewed	RNAS4_HUMAN	Ribonuclease 4 (RNase 4) (EC 3.1.27.-)	RNASE4 RNS4	Homo sapiens (Human)	147
MMP12_HUMAN	P39900	reviewed	MMP12_HUMAN	Macrophage metalloelastase (MME) (EC 3.4.24.65) (Macrophage elastase) (ME) (hME) (Matrix metalloproteinase-12) (MMP-12)	MMP12 HME	Homo sapiens (Human)	470
P07195	P07195	reviewed	LDHB_HUMAN	L-lactate dehydrogenase B chain (LDH-B) (EC 1.1.1.27) (LDH heart subunit) (LDH-H) (Renal carcinoma antigen NY-REN-46)	LDHB	Homo sapiens (Human)	334
PTN1_HUMAN	P18031	reviewed	PTN1_HUMAN	Tyrosine-protein phosphatase non-receptor type 1 (EC 3.1.3.48) (Protein-tyrosine phosphatase 1B) (PTP-1B)	PTPN1 PTP1B	Homo sapiens (Human)	435
PDPK1_HUMAN	O15530	reviewed	PDPK1_HUMAN	3-phosphoinositide-dependent protein kinase 1 (hPDK1) (EC 2.7.11.1)	PDPK1 PDK1	Homo sapiens (Human)	556
P04179	P04179	reviewed	SODM_HUMAN	Superoxide dismutase [Mn], mitochondrial (EC 1.15.1.1)	SOD2	Homo sapiens (Human)	222
P17707	P17707	reviewed	DCAM_HUMAN	S-adenosylmethionine decarboxylase proenzyme (AdoMetDC) (SAMDC) (EC 4.1.1.50) [Cleaved into: S-adenosylmethionine decarboxylase alpha chain; S-adenosylmethionine decarboxylase beta chain]	AMD1 AMD	Homo sapiens (Human)	334
ALDR_HUMAN	P15121	reviewed	ALDR_HUMAN	Aldo-keto reductase family 1 member B1 (EC 1.1.1.300) (EC 1.1.1.372) (EC 1.1.1.54) (Aldehyde reductase) (Aldose reductase) (AR) (EC 1.1.1.21)	AKR1B1 ALDR1 ALR2	Homo sapiens (Human)	316
P35558	P35558	reviewed	PCKGC_HUMAN	Phosphoenolpyruvate carboxykinase, cytosolic [GTP] (PEPCK-C) (EC 4.1.1.32) (Serine-protein kinase PCK1) (EC 2.7.11.-)	PCK1 PEPCK1	Homo sapiens (Human)	622
AK1C3_HUMAN	P42330	reviewed	AK1C3_HUMAN	Aldo-keto reductase family 1 member C3 (EC 1.1.1.-) (EC 1.1.1.210) (EC 1.1.1.53) (EC 1.1.1.62) (17-beta-hydroxysteroid dehydrogenase type 5) (17-beta-HSD 5) (3-alpha-HSD type II, brain) (3-alpha-hydroxysteroid dehydrogenase type 2) (3-alpha-HSD type 2) (EC 1.1.1.357) (Chlordecone reductase homolog HAKRb) (Dihydrodiol dehydrogenase 3) (DD-3) (DD3) (Dihydrodiol dehydrogenase type I) (HA1753) (Prost…	AKR1C3 DDH1 HSD17B5 KIAA0119 PGFS	Homo sapiens (Human)	323
PAK6_HUMAN	Q9NQU5	reviewed	PAK6_HUMAN	Serine/threonine-protein kinase PAK 6 (EC 2.7.11.1) (PAK-5) (p21-activated kinase 6) (PAK-6)	PAK6 PAK5	Homo sapiens (Human)	681
PH4H_HUMAN	P00439	reviewed	PH4H_HUMAN	Phenylalanine-4-hydroxylase (PAH) (EC 1.14.16.1) (Phe-4-monooxygenase)	PAH	Homo sapiens (Human)	452
DHSO_HUMAN	Q00796	reviewed	DHSO_HUMAN	Sorbitol dehydrogenase (SDH) (EC 1.1.1.-) ((R,R)-butanediol dehydrogenase) (EC 1.1.1.4) (L-iditol 2-dehydrogenase) (EC 1.1.1.14) (Polyol dehydrogenase) (Ribitol dehydrogenase) (RDH) (EC 1.1.1.56) (Xylitol dehydrogenase) (XDH) (EC 1.1.1.9)	SORD	Homo sapiens (Human)	357
P05981	P05981	reviewed	HEPS_HUMAN	Serine protease hepsin (EC 3.4.21.106) (Transmembrane protease serine 1) [Cleaved into: Serine protease hepsin non-catalytic chain; Serine protease hepsin catalytic chain]	HPN TMPRSS1	Homo sapiens (Human)	417
P05451	P05451	reviewed	REG1A_HUMAN	Lithostathine-1-alpha (Islet cells regeneration factor) (ICRF) (Islet of Langerhans regenerating protein) (REG) (Pancreatic stone protein) (PSP) (Pancreatic thread protein) (PTP) (Regenerating islet-derived protein 1-alpha) (REG-1-alpha) (Regenerating protein I alpha)	REG1A PSPS PSPS1 REG	Homo sapiens (Human)	166
P14061	P14061	reviewed	DHB1_HUMAN	17-beta-hydroxysteroid dehydrogenase type 1 (17-beta-HSD 1) (EC 1.1.1.51) (20 alpha-hydroxysteroid dehydrogenase) (20-alpha-HSD) (E2DH) (Estradiol 17-beta-dehydrogenase 1) (EC 1.1.1.62) (Placental 17-beta-hydroxysteroid dehydrogenase) (Short chain dehydrogenase/reductase family 28C member 1)	HSD17B1 E17KSR EDH17B1 EDH17B2 EDHB17 SDR28C1	Homo sapiens (Human)	328
Q16539	Q16539	reviewed	MK14_HUMAN	Mitogen-activated protein kinase 14 (MAP kinase 14) (MAPK 14) (EC 2.7.11.24) (Cytokine suppressive anti-inflammatory drug-binding protein) (CSAID-binding protein) (CSBP) (MAP kinase MXI2) (MAX-interacting protein 2) (Mitogen-activated protein kinase p38 alpha) (MAP kinase p38 alpha) (Stress-activated protein kinase 2a) (SAPK2a)	MAPK14 CSBP CSBP1 CSBP2 CSPB1 MXI2 SAPK2A	Homo sapiens (Human)	360
PNPH_HUMAN	P00491	reviewed	PNPH_HUMAN	Purine nucleoside phosphorylase (PNP) (EC 2.4.2.1) (Inosine phosphorylase) (Inosine-guanosine phosphorylase)	PNP NP	Homo sapiens (Human)	289
ALBU_HUMAN	P02768	reviewed	ALBU_HUMAN	Albumin	ALB GIG20 GIG42 PRO0903 PRO1708 PRO2044 PRO2619 PRO2675 UNQ696/PRO1341	Homo sapiens (Human)	609
GSK3B_HUMAN	P49841	reviewed	GSK3B_HUMAN	Glycogen synthase kinase-3 beta (GSK-3 beta) (EC 2.7.11.26) (Serine/threonine-protein kinase GSK3B) (EC 2.7.11.1)	GSK3B	Homo sapiens (Human)	420
CBR1_HUMAN	P16152	reviewed	CBR1_HUMAN	Carbonyl reductase [NADPH] 1 (EC 1.1.1.184) (15-hydroxyprostaglandin dehydrogenase [NADP(+)]) (EC 1.1.1.196, EC 1.1.1.197) (20-beta-hydroxysteroid dehydrogenase) (Alcohol dehydrogenase [NAD(P)+] CBR1) (EC 1.1.1.71) (NADPH-dependent carbonyl reductase 1) (Prostaglandin 9-ketoreductase) (PG-9-KR) (Prostaglandin-E(2) 9-reductase) (EC 1.1.1.189) (Short chain dehydrogenase/reductase family 21C member …	CBR1 CBR CRN SDR21C1	Homo sapiens (Human)	277
KC1G2_HUMAN	P78368	reviewed	KC1G2_HUMAN	Casein kinase I isoform gamma-2 (CKI-gamma 2) (EC 2.7.11.1)	CSNK1G2 CK1G2	Homo sapiens (Human)	415
P28845	P28845	reviewed	DHI1_HUMAN	11-beta-hydroxysteroid dehydrogenase 1 (11-DH) (11-beta-HSD1) (EC 1.1.1.146) (7-oxosteroid reductase) (EC 1.1.1.201) (Corticosteroid 11-beta-dehydrogenase isozyme 1) (Short chain dehydrogenase/reductase family 26C member 1)	HSD11B1 HSD11 HSD11L SDR26C1	Homo sapiens (Human)	292
EST1_HUMAN	P23141	reviewed	EST1_HUMAN	Liver carboxylesterase 1 (Acyl-coenzyme A:cholesterol acyltransferase) (ACAT) (Brain carboxylesterase hBr1) (Carboxylesterase 1) (CE-1) (hCE-1) (EC 3.1.1.1) (Cholesteryl ester hydrolase) (CEH) (EC 3.1.1.13) (Cocaine carboxylesterase) (Egasyn) (HMSE) (Methylumbelliferyl-acetate deacetylase 1) (EC 3.1.1.56) (Monocyte/macrophage serine esterase) (Retinyl ester hydrolase) (REH) (Serine esterase 1) (T…	CES1 CES2 SES1	Homo sapiens (Human)	567
MAOM_HUMAN	P23368	reviewed	MAOM_HUMAN	NAD-dependent malic enzyme, mitochondrial (NAD-ME) (EC 1.1.1.38) (Malic enzyme 2)	ME2	Homo sapiens (Human)	584
Q06520	Q06520	reviewed	ST2A1_HUMAN	Sulfotransferase 2A1 (ST2A1) (EC 2.8.2.2) (Bile salt sulfotransferase) (EC 2.8.2.14) (Dehydroepiandrosterone sulfotransferase) (DHEA-ST) (DHEA-ST8) (Hydroxysteroid Sulfotransferase) (HST) (ST2) (SULT2A3)	SULT2A1 HST STD	Homo sapiens (Human)	285
SAHH_HUMAN	P23526	reviewed	SAHH_HUMAN	Adenosylhomocysteinase (AdoHcyase) (EC 3.13.2.1) (S-adenosyl-L-homocysteine hydrolase)	AHCY SAHH	Homo sapiens (Human)	432
TTHY_HUMAN	P02766	reviewed	TTHY_HUMAN	Transthyretin (ATTR) (Prealbumin) (TBPA)	TTR PALB	Homo sapiens (Human)	147
CASP3_HUMAN	P42574	reviewed	CASP3_HUMAN	Caspase-3 (CASP-3) (EC 3.4.22.56) (Apopain) (Cysteine protease CPP32) (CPP-32) (Protein Yama) (SREBP cleavage activity 1) (SCA-1) [Cleaved into: Caspase-3 subunit p17; Caspase-3 subunit p12]	CASP3 CPP32	Homo sapiens (Human)	277
CDD_HUMAN	P32320	reviewed	CDD_HUMAN	Cytidine deaminase (EC 3.5.4.5) (Cytidine aminohydrolase)	CDA CDD	Homo sapiens (Human)	146
PDE3B_HUMAN	Q13370	reviewed	PDE3B_HUMAN	cGMP-inhibited 3',5'-cyclic phosphodiesterase 3B (EC 3.1.4.17) (CGIPDE1) (CGIP1) (Cyclic GMP-inhibited phosphodiesterase B) (CGI-PDE B)	PDE3B	Homo sapiens (Human)	1112
PPAP_HUMAN	P15309	reviewed	PPAP_HUMAN	Prostatic acid phosphatase (PAP) (EC 3.1.3.2) (5'-nucleotidase) (5'-NT) (EC 3.1.3.5) (Acid phosphatase 3) (Ecto-5'-nucleotidase) (Protein tyrosine phosphatase ACP3) (EC 3.1.3.48) (Thiamine monophosphatase) (TMPase) [Cleaved into: PAPf39]	ACP3 ACPP	Homo sapiens (Human)	386
MMP7_HUMAN	P09237	reviewed	MMP7_HUMAN	Matrilysin (EC 3.4.24.23) (Matrin) (Matrix metalloproteinase-7) (MMP-7) (Pump-1 protease) (Uterine metalloproteinase)	MMP7 MPSL1 PUMP1	Homo sapiens (Human)	267
FGF1_HUMAN	P05230	reviewed	FGF1_HUMAN	Fibroblast growth factor 1 (FGF-1) (Acidic fibroblast growth factor) (aFGF) (Endothelial cell growth factor) (ECGF) (Heparin-binding growth factor 1) (HBGF-1)	FGF1 FGFA	Homo sapiens (Human)	155
UROK_HUMAN	P00749	reviewed	UROK_HUMAN	Urokinase-type plasminogen activator (U-plasminogen activator) (uPA) (EC 3.4.21.73) [Cleaved into: Urokinase-type plasminogen activator long chain A; Urokinase-type plasminogen activator short chain A; Urokinase-type plasminogen activator chain B]	PLAU	Homo sapiens (Human)	431
XIAP_HUMAN	P98170	reviewed	XIAP_HUMAN	E3 ubiquitin-protein ligase XIAP (EC 2.3.2.27) (Baculoviral IAP repeat-containing protein 4) (IAP-like protein) (ILP) (hILP) (Inhibitor of apoptosis protein 3) (IAP-3) (hIAP-3) (hIAP3) (RING-type E3 ubiquitin transferase XIAP) (X-linked inhibitor of apoptosis protein) (X-linked IAP)	XIAP API3 BIRC4 IAP3	Homo sapiens (Human)	497
ISG20_HUMAN	Q96AZ6	reviewed	ISG20_HUMAN	Interferon-stimulated gene 20 kDa protein (EC 3.1.13.1) (Estrogen-regulated transcript 45 protein) (Promyelocytic leukemia nuclear body-associated protein ISG20)	ISG20 HEM45	Homo sapiens (Human)	181
O14965	O14965	reviewed	AURKA_HUMAN	Aurora kinase A (EC 2.7.11.1) (Aurora 2) (Aurora/IPL1-related kinase 1) (ARK-1) (Aurora-related kinase 1) (Breast tumor-amplified kinase) (Ipl1- and aurora-related kinase 1) (Serine/threonine-protein kinase 15) (Serine/threonine-protein kinase 6) (Serine/threonine-protein kinase Ayk1) (Serine/threonine-protein kinase aurora-A)	AURKA AIK AIRK1 ARK1 AURA AYK1 BTAK IAK1 STK15 STK6	Homo sapiens (Human)	403
MCR_HUMAN	P08235	reviewed	MCR_HUMAN	Mineralocorticoid receptor (MR) (Nuclear receptor subfamily 3 group C member 2)	NR3C2 MCR MLR	Homo sapiens (Human)	984
CCNA2_HUMAN	P20248	reviewed	CCNA2_HUMAN	Cyclin-A2 (Cyclin-A) (Cyclin A)	CCNA2 CCN1 CCNA	Homo sapiens (Human)	432
P00734	P00734	reviewed	THRB_HUMAN	Prothrombin (EC 3.4.21.5) (Coagulation factor II) [Cleaved into: Activation peptide fragment 1; Activation peptide fragment 2; Thrombin light chain; Thrombin heavy chain]	F2	Homo sapiens (Human)	622
P07686	P07686	reviewed	HEXB_HUMAN	Beta-hexosaminidase subunit beta (EC 3.2.1.52) (Beta-N-acetylhexosaminidase subunit beta) (Hexosaminidase subunit B) (Cervical cancer proto-oncogene 7 protein) (HCC-7) (N-acetyl-beta-glucosaminidase subunit beta) [Cleaved into: Beta-hexosaminidase subunit beta chain B; Beta-hexosaminidase subunit beta chain A]	HEXB HCC7	Homo sapiens (Human)	556
IMPA1_HUMAN	P29218	reviewed	IMPA1_HUMAN	Inositol monophosphatase 1 (IMP 1) (IMPase 1) (EC 3.1.3.25) (D-galactose 1-phosphate phosphatase) (EC 3.1.3.94) (Inositol-1(or 4)-monophosphatase 1) (Lithium-sensitive myo-inositol monophosphatase A1)	IMPA1 IMPA	Homo sapiens (Human)	277
C1S_HUMAN	P09871	reviewed	C1S_HUMAN	Complement C1s subcomponent (EC 3.4.21.42) (C1 esterase) (Complement component 1 subcomponent s) [Cleaved into: Complement C1s subcomponent heavy chain; Complement C1s subcomponent light chain]	C1S	Homo sapiens (Human)	688
AKT1_HUMAN	P31749	reviewed	AKT1_HUMAN	RAC-alpha serine/threonine-protein kinase (EC 2.7.11.1) (Protein kinase B) (PKB) (Protein kinase B alpha) (PKB alpha) (Proto-oncogene c-Akt) (RAC-PK-alpha)	AKT1 PKB RAC	Homo sapiens (Human)	480
TYSY_HUMAN	P04818	reviewed	TYSY_HUMAN	Thymidylate synthase (TS) (TSase) (EC 2.1.1.45)	TYMS TS OK/SW-cl.29	Homo sapiens (Human)	313
LCK_HUMAN	P06239	reviewed	LCK_HUMAN	Tyrosine-protein kinase Lck (EC 2.7.10.2) (Leukocyte C-terminal Src kinase) (LSK) (Lymphocyte cell-specific protein-tyrosine kinase) (Protein YT16) (Proto-oncogene Lck) (T cell-specific protein-tyrosine kinase) (p56-LCK)	LCK	Homo sapiens (Human)	509
ERBB4_HUMAN	Q15303	reviewed	ERBB4_HUMAN	Receptor tyrosine-protein kinase erbB-4 (EC 2.7.10.1) (Proto-oncogene-like protein c-ErbB-4) (Tyrosine kinase-type cell surface receptor HER4) (p180erbB4) [Cleaved into: ERBB4 intracellular domain (4ICD) (E4ICD) (s80HER4)]	ERBB4 HER4	Homo sapiens (Human)	1308
SHBG_HUMAN	P04278	reviewed	SHBG_HUMAN	Sex hormone-binding globulin (SHBG) (Sex steroid-binding protein) (SBP) (Testis-specific androgen-binding protein) (ABP) (Testosterone-estradiol-binding globulin) (TeBG) (Testosterone-estrogen-binding globulin)	SHBG	Homo sapiens (Human)	402
TGM3_HUMAN	Q08188	reviewed	TGM3_HUMAN	Protein-glutamine gamma-glutamyltransferase E (EC 2.3.2.13) (Transglutaminase E) (TG(E)) (TGE) (TGase E) (Transglutaminase-3) (TGase-3) [Cleaved into: Protein-glutamine gamma-glutamyltransferase E 50 kDa catalytic chain; Protein-glutamine gamma-glutamyltransferase E 27 kDa non-catalytic chain]	TGM3	Homo sapiens (Human)	693
CP2C9_HUMAN	P11712	reviewed	CP2C9_HUMAN	Cytochrome P450 2C9 (EC 1.14.14.1) ((R)-limonene 6-monooxygenase) (EC 1.14.14.53) ((S)-limonene 6-monooxygenase) (EC 1.14.14.51) ((S)-limonene 7-monooxygenase) (EC 1.14.14.52) (CYPIIC9) (Cholesterol 25-hydroxylase) (Cytochrome P-450MP) (Cytochrome P450 MP-4) (Cytochrome P450 MP-8) (Cytochrome P450 PB-1) (S-mephenytoin 4-hydroxylase)	CYP2C9 CYP2C10	Homo sapiens (Human)	490
P12724	P12724	reviewed	ECP_HUMAN	Eosinophil cationic protein (ECP) (EC 3.1.27.-) (Ribonuclease 3) (RNase 3)	RNASE3 ECP RNS3	Homo sapiens (Human)	160
Q9BZX2	Q9BZX2	reviewed	UCK2_HUMAN	Uridine-cytidine kinase 2 (UCK 2) (EC 2.7.1.48) (Cytidine monophosphokinase 2) (Testis-specific protein TSA903) (Uridine monophosphokinase 2)	UCK2 UMPK	Homo sapiens (Human)	261
ADHX_HUMAN	P11766	reviewed	ADHX_HUMAN	Alcohol dehydrogenase class-3 (EC 1.1.1.1) (Alcohol dehydrogenase 5) (Alcohol dehydrogenase class chi chain) (Alcohol dehydrogenase class-III) (Glutathione-dependent formaldehyde dehydrogenase) (FALDH) (FDH) (GSH-FDH) (EC 1.1.1.-) (S-(hydroxymethyl)glutathione dehydrogenase) (EC 1.1.1.284)	ADH5 ADHX FDH	Homo sapiens (Human)	374
ELNE_HUMAN	P08246	reviewed	ELNE_HUMAN	Neutrophil elastase (EC 3.4.21.37) (Bone marrow serine protease) (Elastase-2) (Human leukocyte elastase) (HLE) (Medullasin) (PMN elastase)	ELANE ELA2	Homo sapiens (Human)	267
INSR_HUMAN	P06213	reviewed	INSR_HUMAN	Insulin receptor (IR) (EC 2.7.10.1) (CD antigen CD220) [Cleaved into: Insulin receptor subunit alpha; Insulin receptor subunit beta]	INSR	Homo sapiens (Human)	1382
AK1C2_HUMAN	P52895	reviewed	AK1C2_HUMAN	Aldo-keto reductase family 1 member C2 (EC 1.-.-.-) (EC 1.1.1.112) (EC 1.1.1.209) (EC 1.1.1.53) (EC 1.1.1.62) (EC 1.3.1.20) (3-alpha-HSD3) (Chlordecone reductase homolog HAKRD) (Dihydrodiol dehydrogenase 2) (DD-2) (DD2) (Dihydrodiol dehydrogenase/bile acid-binding protein) (DD/BABP) (Type III 3-alpha-hydroxysteroid dehydrogenase) (EC 1.1.1.357)	AKR1C2 DDH2	Homo sapiens (Human)	323
NQO1_HUMAN	P15559	reviewed	NQO1_HUMAN	NAD(P)H dehydrogenase [quinone] 1 (EC 1.6.5.2) (Azoreductase) (DT-diaphorase) (DTD) (Menadione reductase) (NAD(P)H:quinone oxidoreductase 1) (Phylloquinone reductase) (Quinone reductase 1) (QR1)	NQO1 DIA4 NMOR1	Homo sapiens (Human)	274
Q15382	Q15382	reviewed	RHEB_HUMAN	GTP-binding protein Rheb (Ras homolog enriched in brain) (EC 3.6.5.-)	RHEB RHEB2	Homo sapiens (Human)	184
TPIS_HUMAN	P60174	reviewed	TPIS_HUMAN	Triosephosphate isomerase (TIM) (EC 5.3.1.1) (Methylglyoxal synthase) (EC 4.2.3.3) (Triose-phosphate isomerase)	TPI1 TPI	Homo sapiens (Human)	249
HCK_HUMAN	P08631	reviewed	HCK_HUMAN	Tyrosine-protein kinase HCK (EC 2.7.10.2) (Hematopoietic cell kinase) (Hemopoietic cell kinase) (p59-HCK/p60-HCK) (p59Hck) (p61Hck)	HCK	Homo sapiens (Human)	526
ARSA_HUMAN	P15289	reviewed	ARSA_HUMAN	Arylsulfatase A (ASA) (EC 3.1.6.8) (Cerebroside-sulfatase) [Cleaved into: Arylsulfatase A component B; Arylsulfatase A component C]	ARSA	Homo sapiens (Human)	507
MMP13_HUMAN	P45452	reviewed	MMP13_HUMAN	Collagenase 3 (EC 3.4.24.-) (Matrix metalloproteinase-13) (MMP-13)	MMP13	Homo sapiens (Human)	471
CD5R1_HUMAN	Q15078	reviewed	CD5R1_HUMAN	Cyclin-dependent kinase 5 activator 1 (CDK5 activator 1) (Cyclin-dependent kinase 5 regulatory subunit 1) (TPKII regulatory subunit) [Cleaved into: Cyclin-dependent kinase 5 activator 1, p35 (p35); Cyclin-dependent kinase 5 activator 1, p25 (p25) (Tau protein kinase II 23 kDa subunit) (p23)]	CDK5R1 CDK5R NCK5A	Homo sapiens (Human)	307
P11586	P11586	reviewed	C1TC_HUMAN	C-1-tetrahydrofolate synthase, cytoplasmic (C1-THF synthase) (Epididymis secretory sperm binding protein) [Cleaved into: C-1-tetrahydrofolate synthase, cytoplasmic, N-terminally processed] [Includes: Methylenetetrahydrofolate dehydrogenase (EC 1.5.1.5); Methenyltetrahydrofolate cyclohydrolase (EC 3.5.4.9); Formyltetrahydrofolate synthetase (EC 6.3.4.3)]	MTHFD1 MTHFC MTHFD	Homo sapiens (Human)	935
CDK6_HUMAN	Q00534	reviewed	CDK6_HUMAN	Cyclin-dependent kinase 6 (EC 2.7.11.22) (Cell division protein kinase 6) (Serine/threonine-protein kinase PLSTIRE)	CDK6 CDKN6	Homo sapiens (Human)	326
IL2_HUMAN	P60568	reviewed	IL2_HUMAN	Interleukin-2 (IL-2) (T-cell growth factor) (TCGF) (Aldesleukin)	IL2	Homo sapiens (Human)	153
P32589	P32589	reviewed	HSP7F_YEAST	Heat shock protein homolog SSE1 (Chaperone protein MSI3)	SSE1 MSI3 YPL106C LPG3C	Saccharomyces cerevisiae (strain ATCC 204508 / S288c) (Baker's yeast)	693
PYRD_HUMAN	Q02127	reviewed	PYRD_HUMAN	Dihydroorotate dehydrogenase (quinone), mitochondrial (DHOdehase) (EC 1.3.5.2) (Dihydroorotate oxidase)	DHODH	Homo sapiens (Human)	395
P06737	P06737	reviewed	PYGL_HUMAN	Glycogen phosphorylase, liver form (EC 2.4.1.1)	PYGL	Homo sapiens (Human)	847
ACE_HUMAN	P12821	reviewed	ACE_HUMAN	Angiotensin-converting enzyme (ACE) (EC 3.4.15.1) (Dipeptidyl carboxypeptidase I) (Kininase II) (CD antigen CD143) [Cleaved into: Angiotensin-converting enzyme, soluble form]	ACE DCP DCP1	Homo sapiens (Human)	1306
GALK1_HUMAN	P51570	reviewed	GALK1_HUMAN	Galactokinase (EC 2.7.1.6) (Galactose kinase)	GALK1 GALK	Homo sapiens (Human)	392
GLYC_HUMAN	P34896	reviewed	GLYC_HUMAN	Serine hydroxymethyltransferase, cytosolic (SHMT) (EC 2.1.2.1) (Glycine hydroxymethyltransferase) (Serine methylase)	SHMT1	Homo sapiens (Human)	483
AOFB_HUMAN	P27338	reviewed	AOFB_HUMAN	Amine oxidase [flavin-containing] B (EC 1.4.3.21) (EC 1.4.3.4) (Monoamine oxidase type B) (MAO-B)	MAOB	Homo sapiens (Human)	520
TIE2_HUMAN	Q02763	reviewed	TIE2_HUMAN	Angiopoietin-1 receptor (EC 2.7.10.1) (Endothelial tyrosine kinase) (Tunica interna endothelial cell kinase) (Tyrosine kinase with Ig and EGF homology domains-2) (Tyrosine-protein kinase receptor TEK) (Tyrosine-protein kinase receptor TIE-2) (hTIE2) (p140 TEK) (CD antigen CD202b)	TEK TIE2 VMCM VMCM1	Homo sapiens (Human)	1124
KTHY_HUMAN	P23919	reviewed	KTHY_HUMAN	Thymidylate kinase (EC 2.7.4.9) (dTMP kinase)	DTYMK CDC8 TMPK TYMK	Homo sapiens (Human)	212
TPH1_HUMAN	P17752	reviewed	TPH1_HUMAN	Tryptophan 5-hydroxylase 1 (EC 1.14.16.4) (Tryptophan 5-monooxygenase 1)	TPH1 TPH TPRH TRPH	Homo sapiens (Human)	444
HDAC8_HUMAN	Q9BY41	reviewed	HDAC8_HUMAN	Histone deacetylase 8 (HD8) (EC 3.5.1.98) (Protein deacetylase HDAC8) (EC 3.5.1.-) (Protein decrotonylase HDAC8) (EC 3.5.1.-)	HDAC8 HDACL1 CDA07	Homo sapiens (Human)	377
P10827	P10827	reviewed	THA_HUMAN	Thyroid hormone receptor alpha (Nuclear receptor subfamily 1 group A member 1) (V-erbA-related protein 7) (EAR-7) (c-erbA-1) (c-erbA-alpha)	THRA EAR7 ERBA1 NR1A1 THRA1 THRA2	Homo sapiens (Human)	490
HXK1_HUMAN	P19367	reviewed	HXK1_HUMAN	Hexokinase-1 (EC 2.7.1.1) (Brain form hexokinase) (Hexokinase type I) (HK I) (Hexokinase-A)	HK1	Homo sapiens (Human)	917
NOS3_HUMAN	P29474	reviewed	NOS3_HUMAN	Nitric oxide synthase 3 (EC 1.14.13.39) (Constitutive NOS) (cNOS) (EC-NOS) (NOS type III) (NOSIII) (Nitric oxide synthase, endothelial) (Endothelial NOS) (eNOS)	NOS3	Homo sapiens (Human)	1203
FA10_HUMAN	P00742	reviewed	FA10_HUMAN	Coagulation factor X (EC 3.4.21.6) (Stuart factor) (Stuart-Prower factor) [Cleaved into: Factor X light chain; Factor X heavy chain; Activated factor Xa heavy chain]	F10	Homo sapiens (Human)	488
SETD7_HUMAN	Q8WTS6	reviewed	SETD7_HUMAN	Histone-lysine N-methyltransferase SETD7 (EC 2.1.1.364) (Histone H3-K4 methyltransferase SETD7) (H3-K4-HMTase SETD7) (Lysine N-methyltransferase 7) (SET domain-containing protein 7) (SET7/9)	SETD7 KIAA1717 KMT7 SET7 SET9	Homo sapiens (Human)	366
FPPS_HUMAN	P14324	reviewed	FPPS_HUMAN	Farnesyl pyrophosphate synthase (FPP synthase) (FPS) (EC 2.5.1.10) ((2E,6E)-farnesyl diphosphate synthase) (Dimethylallyltranstransferase) (EC 2.5.1.1) (Farnesyl diphosphate synthase) (Geranyltranstransferase)	FDPS FPS KIAA1293	Homo sapiens (Human)	419
LEG2_HUMAN	P05162	reviewed	LEG2_HUMAN	Galectin-2 (Gal-2) (Beta-galactoside-binding lectin L-14-II) (HL14) (Lactose-binding lectin 2) (S-Lac lectin 2)	LGALS2	Homo sapiens (Human)	132
LEG3_HUMAN	P17931	reviewed	LEG3_HUMAN	Galectin-3 (Gal-3) (35 kDa lectin) (Carbohydrate-binding protein 35) (CBP 35) (Galactose-specific lectin 3) (Galactoside-binding protein) (GALBP) (IgE-binding protein) (L-31) (Laminin-binding protein) (Lectin L-29) (Mac-2 antigen)	LGALS3 MAC2	Homo sapiens (Human)	250
FABPH_HUMAN	P05413	reviewed	FABPH_HUMAN	Fatty acid-binding protein, heart (Fatty acid-binding protein 3) (Heart-type fatty acid-binding protein) (H-FABP) (Mammary-derived growth inhibitor) (MDGI) (Muscle fatty acid-binding protein) (M-FABP)	FABP3 FABP11 MDGI	Homo sapiens (Human)	133
Q9H4M7	Q9H4M7	reviewed	PKHA4_HUMAN	Pleckstrin homology domain-containing family A member 4 (PH domain-containing family A member 4) (Phosphoinositol 3-phosphate-binding protein 1) (PEPP-1)	PLEKHA4 PEPP1	Homo sapiens (Human)	779
Q07960	Q07960	reviewed	RHG01_HUMAN	Rho GTPase-activating protein 1 (CDC42 GTPase-activating protein) (GTPase-activating protein rhoGAP) (Rho-related small GTPase protein activator) (Rho-type GTPase-activating protein 1) (p50-RhoGAP)	ARHGAP1 CDC42GAP RHOGAP1	Homo sapiens (Human)	439
P01343	P05019	reviewed	IGF1_HUMAN	Insulin-like growth factor I (IGF-I) (Mechano growth factor) (MGF) (Somatomedin-C)	IGF1 IBP1	Homo sapiens (Human)	195
IMDH1_HUMAN	P20839	reviewed	IMDH1_HUMAN	Inosine-5'-monophosphate dehydrogenase 1 (IMP dehydrogenase 1) (IMPD 1) (IMPDH 1) (EC 1.1.1.205) (IMPDH-I)	IMPDH1 IMPD1	Homo sapiens (Human)	514
ACADM_HUMAN	P11310	reviewed	ACADM_HUMAN	Medium-chain specific acyl-CoA dehydrogenase, mitochondrial (MCAD) (EC 1.3.8.7) (Medium chain acyl-CoA dehydrogenase) (MCADH)	ACADM	Homo sapiens (Human)	421
CATS_HUMAN	P25774	reviewed	CATS_HUMAN	Cathepsin S (EC 3.4.22.27)	CTSS	Homo sapiens (Human)	331
G6PI_HUMAN	P06744	reviewed	G6PI_HUMAN	Glucose-6-phosphate isomerase (GPI) (EC 5.3.1.9) (Autocrine motility factor) (AMF) (Neuroleukin) (NLK) (Phosphoglucose isomerase) (PGI) (Phosphohexose isomerase) (PHI) (Sperm antigen 36) (SA-36)	GPI	Homo sapiens (Human)	558
DYR_HUMAN	P00374	reviewed	DYR_HUMAN	Dihydrofolate reductase (EC 1.5.1.3)	DHFR	Homo sapiens (Human)	187
Q9HAN9	Q9HAN9	reviewed	NMNA1_HUMAN	Nicotinamide/nicotinic acid mononucleotide adenylyltransferase 1 (NMN/NaMN adenylyltransferase 1) (EC 2.7.7.1) (EC 2.7.7.18) (Nicotinamide-nucleotide adenylyltransferase 1) (NMN adenylyltransferase 1) (Nicotinate-nucleotide adenylyltransferase 1) (NaMN adenylyltransferase 1)	NMNAT1 NMNAT	Homo sapiens (Human)	279
P04183	P04183	reviewed	KITH_HUMAN	Thymidine kinase, cytosolic (EC 2.7.1.21)	TK1	Homo sapiens (Human)	234
CP2C8_HUMAN	P10632	reviewed	CP2C8_HUMAN	Cytochrome P450 2C8 (EC 1.14.14.1) (CYPIIC8) (Cytochrome P450 IIC2) (Cytochrome P450 MP-12) (Cytochrome P450 MP-20) (Cytochrome P450 form 1) (S-mephenytoin 4-hydroxylase)	CYP2C8	Homo sapiens (Human)	490
P11142	P11142	reviewed	HSP7C_HUMAN	Heat shock cognate 71 kDa protein (EC 3.6.4.10) (Heat shock 70 kDa protein 8) (Lipopolysaccharide-associated protein 1) (LAP-1) (LPS-associated protein 1)	HSPA8 HSC70 HSP73 HSPA10	Homo sapiens (Human)	646
Q13126	Q13126	reviewed	MTAP_HUMAN	S-methyl-5'-thioadenosine phosphorylase (EC 2.4.2.28) (5'-methylthioadenosine phosphorylase) (MTA phosphorylase) (MTAP) (MTAPase)	MTAP MSAP	Homo sapiens (Human)	283
MMP9_HUMAN	P14780	reviewed	MMP9_HUMAN	Matrix metalloproteinase-9 (MMP-9) (EC 3.4.24.35) (92 kDa gelatinase) (92 kDa type IV collagenase) (Gelatinase B) (GELB) [Cleaved into: 67 kDa matrix metalloproteinase-9; 82 kDa matrix metalloproteinase-9]	MMP9 CLG4B	Homo sapiens (Human)	707
P35520	P35520	reviewed	CBS_HUMAN	Cystathionine beta-synthase (EC 4.2.1.22) (Beta-thionase) (Serine sulfhydrase)	CBS	Homo sapiens (Human)	551
FKB1A_HUMAN	P62942	reviewed	FKB1A_HUMAN	Peptidyl-prolyl cis-trans isomerase FKBP1A (PPIase FKBP1A) (EC 5.2.1.8) (12 kDa FK506-binding protein) (12 kDa FKBP) (FKBP-12) (Calstabin-1) (FK506-binding protein 1A) (FKBP-1A) (Immunophilin FKBP12) (Rotamase)	FKBP1A FKBP1 FKBP12	Homo sapiens (Human)	108
P36873	P36873	reviewed	PP1G_HUMAN	Serine/threonine-protein phosphatase PP1-gamma catalytic subunit (PP-1G) (EC 3.1.3.16) (Protein phosphatase 1C catalytic subunit)	PPP1CC	Homo sapiens (Human)	323
CATK_HUMAN	P43235	reviewed	CATK_HUMAN	Cathepsin K (EC 3.4.22.38) (Cathepsin O) (Cathepsin O2) (Cathepsin X)	CTSK CTSO CTSO2	Homo sapiens (Human)	329
DCK_HUMAN	P27707	reviewed	DCK_HUMAN	Deoxycytidine kinase (dCK) (EC 2.7.1.74) (Deoxyadenosine kinase) (EC 2.7.1.76) (Deoxyguanosine kinase) (EC 2.7.1.113)	DCK	Homo sapiens (Human)	260
DPP4_HUMAN	P27487	reviewed	DPP4_HUMAN	Dipeptidyl peptidase 4 (EC 3.4.14.5) (ADABP) (Adenosine deaminase complexing protein 2) (ADCP-2) (Dipeptidyl peptidase IV) (DPP IV) (T-cell activation antigen CD26) (TP103) (CD antigen CD26) [Cleaved into: Dipeptidyl peptidase 4 membrane form (Dipeptidyl peptidase IV membrane form); Dipeptidyl peptidase 4 soluble form (Dipeptidyl peptidase IV soluble form)]	DPP4 ADCP2 CD26	Homo sapiens (Human)	766
S10A9_HUMAN	P06702	reviewed	S10A9_HUMAN	Protein S100-A9 (Calgranulin-B) (Calprotectin L1H subunit) (Leukocyte L1 complex heavy chain) (Migration inhibitory factor-related protein 14) (MRP-14) (p14) (S100 calcium-binding protein A9)	S100A9 CAGB CFAG MRP14	Homo sapiens (Human)	114
MMP2_HUMAN	P08253	reviewed	MMP2_HUMAN	72 kDa type IV collagenase (EC 3.4.24.24) (72 kDa gelatinase) (Gelatinase A) (Matrix metalloproteinase-2) (MMP-2) (TBE-1) [Cleaved into: PEX]	MMP2 CLG4A	Homo sapiens (Human)	660
Q9NY01	P16442	reviewed	BGAT_HUMAN	Histo-blood group ABO system transferase (Fucosylglycoprotein 3-alpha-galactosyltransferase) (Fucosylglycoprotein alpha-N-acetylgalactosaminyltransferase) (Glycoprotein-fucosylgalactoside alpha-N-acetylgalactosaminyltransferase) (EC 2.4.1.40) (Glycoprotein-fucosylgalactoside alpha-galactosyltransferase) (EC 2.4.1.37) (Histo-blood group A transferase) (A transferase) (Histo-blood group B transfera…	ABO	Homo sapiens (Human)	354
KPYR_HUMAN	P30613	reviewed	KPYR_HUMAN	Pyruvate kinase PKLR (EC 2.7.1.40) (Pyruvate kinase 1) (Pyruvate kinase isozymes L/R) (R-type/L-type pyruvate kinase) (Red cell/liver pyruvate kinase)	PKLR PK1 PKL	Homo sapiens (Human)	574
P20132	P20132	reviewed	SDHL_HUMAN	L-serine dehydratase/L-threonine deaminase (SDH) (EC 4.3.1.17) (L-serine deaminase) (L-threonine dehydratase) (TDH) (EC 4.3.1.19)	SDS SDH	Homo sapiens (Human)	328
FA7_HUMAN	P08709	reviewed	FA7_HUMAN	Coagulation factor VII (EC 3.4.21.21) (Proconvertin) (Serum prothrombin conversion accelerator) (SPCA) (Eptacog alfa) [Cleaved into: Factor VII light chain; Factor VII heavy chain]	F7	Homo sapiens (Human)	466
BST1_HUMAN	Q10588	reviewed	BST1_HUMAN	ADP-ribosyl cyclase/cyclic ADP-ribose hydrolase 2 (EC 3.2.2.6) (ADP-ribosyl cyclase 2) (Bone marrow stromal cell antigen 1) (BST-1) (Cyclic ADP-ribose hydrolase 2) (cADPR hydrolase 2) (CD antigen CD157)	BST1	Homo sapiens (Human)	318
BACE1_HUMAN	P56817	reviewed	BACE1_HUMAN	Beta-secretase 1 (EC 3.4.23.46) (Aspartyl protease 2) (ASP2) (Asp 2) (Beta-site amyloid precursor protein cleaving enzyme 1) (Beta-site APP cleaving enzyme 1) (Memapsin-2) (Membrane-associated aspartic protease 2)	BACE1 BACE KIAA1149	Homo sapiens (Human)	501
P08263	P08263	reviewed	GSTA1_HUMAN	Glutathione S-transferase A1 (EC 2.5.1.18) (13-hydroperoxyoctadecadienoate peroxidase) (EC 1.11.1.-) (Androst-5-ene-3,17-dione isomerase) (EC 5.3.3.-) (GST HA subunit 1) (GST class-alpha member 1) (GST-epsilon) (GSTA1-1) (GTH1) [Cleaved into: Glutathione S-transferase A1, N-terminally processed]	GSTA1	Homo sapiens (Human)	222
P61626	P61626	reviewed	LYSC_HUMAN	Lysozyme C (EC 3.2.1.17) (1,4-beta-N-acetylmuramidase C)	LYZ LZM	Homo sapiens (Human)	148
JAK2_HUMAN	O60674	reviewed	JAK2_HUMAN	Tyrosine-protein kinase JAK2 (EC 2.7.10.2) (Janus kinase 2) (JAK-2)	JAK2	Homo sapiens (Human)	1132
FABP4_HUMAN	P15090	reviewed	FABP4_HUMAN	Fatty acid-binding protein, adipocyte (Adipocyte lipid-binding protein) (ALBP) (Adipocyte-type fatty acid-binding protein) (A-FABP) (AFABP) (Fatty acid-binding protein 4)	FABP4	Homo sapiens (Human)	132
P19623	P19623	reviewed	SPEE_HUMAN	Spermidine synthase (SPDSY) (EC 2.5.1.16) (Putrescine aminopropyltransferase)	SRM SPS1 SRML1	Homo sapiens (Human)	302
GSTT2_HUMAN	P0CG30	reviewed	GSTT2_HUMAN	Glutathione S-transferase theta-2B (EC 2.5.1.18) (Glutathione S-transferase theta-2) (GST class-theta-2)	GSTT2B GSTT2	Homo sapiens (Human)	244
ADK_HUMAN	P55263	reviewed	ADK_HUMAN	Adenosine kinase (AK) (EC 2.7.1.20) (Adenosine 5'-phosphotransferase)	ADK	Homo sapiens (Human)	362
P00519	P00519	reviewed	ABL1_HUMAN	Tyrosine-protein kinase ABL1 (EC 2.7.10.2) (Abelson murine leukemia viral oncogene homolog 1) (Abelson tyrosine-protein kinase 1) (Proto-oncogene c-Abl) (p150)	ABL1 ABL JTK7	Homo sapiens (Human)	1130
HINT1_HUMAN	P49773	reviewed	HINT1_HUMAN	Adenosine 5'-monophosphoramidase HINT1 (EC 3.9.1.-) (Desumoylating isopeptidase HINT1) (EC 3.4.22.-) (Histidine triad nucleotide-binding protein 1) (Protein kinase C inhibitor 1) (Protein kinase C-interacting protein 1) (PKCI-1)	HINT1 HINT PKCI1 PRKCNH1	Homo sapiens (Human)	126
DPEP1_HUMAN	P16444	reviewed	DPEP1_HUMAN	Dipeptidase 1 (EC 3.4.13.19) (Beta-lactamase) (EC 3.5.2.6) (Dehydropeptidase-I) (Microsomal dipeptidase) (Renal dipeptidase) (hRDP)	DPEP1 MDP RDP	Homo sapiens (Human)	411
Q96CA5	Q96CA5	reviewed	BIRC7_HUMAN	Baculoviral IAP repeat-containing protein 7 (EC 2.3.2.27) (Kidney inhibitor of apoptosis protein) (KIAP) (Livin) (Melanoma inhibitor of apoptosis protein) (ML-IAP) (RING finger protein 50) (RING-type E3 ubiquitin transferase BIRC7) [Cleaved into: Baculoviral IAP repeat-containing protein 7 30kDa subunit (Truncated livin) (p30-Livin) (tLivin)]	BIRC7 KIAP LIVIN MLIAP RNF50 UNQ5800/PRO19607/PRO21344	Homo sapiens (Human)	298
FA11_HUMAN	P03951	reviewed	FA11_HUMAN	Coagulation factor XI (FXI) (EC 3.4.21.27) (Plasma thromboplastin antecedent) (PTA) [Cleaved into: Coagulation factor XIa heavy chain; Coagulation factor XIa light chain]	F11	Homo sapiens (Human)	625
KIT_HUMAN	P10721	reviewed	KIT_HUMAN	Mast/stem cell growth factor receptor Kit (SCFR) (EC 2.7.10.1) (Piebald trait protein) (PBT) (Proto-oncogene c-Kit) (Tyrosine-protein kinase Kit) (p145 c-kit) (v-kit Hardy-Zuckerman 4 feline sarcoma viral oncogene homolog) (CD antigen CD117)	KIT SCFR	Homo sapiens (Human)	976
ANDR_HUMAN	P10275	reviewed	ANDR_HUMAN	Androgen receptor (Dihydrotestosterone receptor) (Nuclear receptor subfamily 3 group C member 4)	AR DHTR NR3C4	Homo sapiens (Human)	920
CDC42_HUMAN	P60953	reviewed	CDC42_HUMAN	Cell division control protein 42 homolog (EC 3.6.5.2) (G25K GTP-binding protein)	CDC42	Homo sapiens (Human)	191
P00390	P00390	reviewed	GSHR_HUMAN	Glutathione reductase, mitochondrial (GR) (GRase) (EC 1.8.1.7)	GSR GLUR GRD1	Homo sapiens (Human)	522
P50613	P50613	reviewed	CDK7_HUMAN	Cyclin-dependent kinase 7 (EC 2.7.11.22) (EC 2.7.11.23) (39 kDa protein kinase) (p39 Mo15) (CDK-activating kinase 1) (Cell division protein kinase 7) (Serine/threonine-protein kinase 1) (TFIIH basal transcription factor complex kinase subunit)	CDK7 CAK CAK1 CDKN7 MO15 STK1	Homo sapiens (Human)	346
PUR9_HUMAN	P31939	reviewed	PUR9_HUMAN	Bifunctional purine biosynthesis protein ATIC (AICAR transformylase/inosine monophosphate cyclohydrolase) (ATIC) [Cleaved into: Bifunctional purine biosynthesis protein ATIC, N-terminally processed] [Includes: Phosphoribosylaminoimidazolecarboxamide formyltransferase (EC 2.1.2.3) (5-aminoimidazole-4-carboxamide ribonucleotide formyltransferase) (AICAR formyltransferase) (AICAR transformylase); In…	ATIC PURH OK/SW-cl.86	Homo sapiens (Human)	592
O00204	O00204	reviewed	ST2B1_HUMAN	Sulfotransferase 2B1 (EC 2.8.2.2) (Alcohol sulfotransferase) (Hydroxysteroid sulfotransferase 2) (Sulfotransferase family 2B member 1) (Sulfotransferase family cytosolic 2B member 1) (ST2B1)	SULT2B1 HSST2	Homo sapiens (Human)	365
P18085	P18085	reviewed	ARF4_HUMAN	ADP-ribosylation factor 4	ARF4 ARF2	Homo sapiens (Human)	180
RASH_HUMAN	P01112	reviewed	RASH_HUMAN	GTPase HRas (EC 3.6.5.2) (H-Ras-1) (Ha-Ras) (Transforming protein p21) (c-H-ras) (p21ras) [Cleaved into: GTPase HRas, N-terminally processed]	HRAS HRAS1	Homo sapiens (Human)	189
NEP_HUMAN	P08473	reviewed	NEP_HUMAN	Neprilysin (EC 3.4.24.11) (Atriopeptidase) (Common acute lymphocytic leukemia antigen) (CALLA) (Enkephalinase) (Neutral endopeptidase 24.11) (NEP) (Neutral endopeptidase) (Skin fibroblast elastase) (SFE) (CD antigen CD10)	MME EPN	Homo sapiens (Human)	750
Q9UBX1	Q9UBX1	reviewed	CATF_HUMAN	Cathepsin F (CATSF) (EC 3.4.22.41)	CTSF	Homo sapiens (Human)	484
ARGI2_HUMAN	P78540	reviewed	ARGI2_HUMAN	Arginase-2, mitochondrial (EC 3.5.3.1) (Arginase II) (Kidney-type arginase) (Non-hepatic arginase) (Type II arginase)	ARG2	Homo sapiens (Human)	354
OAT_HUMAN	P04181	reviewed	OAT_HUMAN	Ornithine aminotransferase, mitochondrial (EC 2.6.1.13) (Ornithine delta-aminotransferase) (Ornithine--oxo-acid aminotransferase) [Cleaved into: Ornithine aminotransferase, hepatic form; Ornithine aminotransferase, renal form]	OAT	Homo sapiens (Human)	439
PPARA_HUMAN	Q07869	reviewed	PPARA_HUMAN	Peroxisome proliferator-activated receptor alpha (PPAR-alpha) (Nuclear receptor subfamily 1 group C member 1)	PPARA NR1C1 PPAR	Homo sapiens (Human)	468
LKHA4_HUMAN	P09960	reviewed	LKHA4_HUMAN	Leukotriene A-4 hydrolase (LTA-4 hydrolase) (EC 3.3.2.6) (Leukotriene A(4) hydrolase) (Tripeptide aminopeptidase LTA4H) (EC 3.4.11.4)	LTA4H LTA4	Homo sapiens (Human)	611
NOS2_HUMAN	P35228	reviewed	NOS2_HUMAN	Nitric oxide synthase, inducible (EC 1.14.13.39) (Hepatocyte NOS) (HEP-NOS) (Inducible NO synthase) (Inducible NOS) (iNOS) (NOS type II) (Peptidyl-cysteine S-nitrosylase NOS2)	NOS2 NOS2A	Homo sapiens (Human)	1153
Q9UKM7	Q9UKM7	reviewed	MA1B1_HUMAN	Endoplasmic reticulum mannosyl-oligosaccharide 1,2-alpha-mannosidase (EC 3.2.1.113) (ER alpha-1,2-mannosidase) (ER mannosidase 1) (ERMan1) (Man9GlcNAc2-specific-processing alpha-mannosidase) (Mannosidase alpha class 1B member 1)	MAN1B1 UNQ747/PRO1477	Homo sapiens (Human)	699
FABP6_HUMAN	P51161	reviewed	FABP6_HUMAN	Gastrotropin (GT) (Fatty acid-binding protein 6) (Ileal lipid-binding protein) (ILBP) (Intestinal 15 kDa protein) (I-15P) (Intestinal bile acid-binding protein) (I-BABP)	FABP6 ILBP ILLBP	Homo sapiens (Human)	128
PUR2_HUMAN	P22102	reviewed	PUR2_HUMAN	Trifunctional purine biosynthetic protein adenosine-3 [Includes: Phosphoribosylamine--glycine ligase (EC 6.3.4.13) (Glycinamide ribonucleotide synthetase) (GARS) (Phosphoribosylglycinamide synthetase); Phosphoribosylformylglycinamidine cyclo-ligase (EC 6.3.3.1) (AIR synthase) (AIRS) (Phosphoribosyl-aminoimidazole synthetase); Phosphoribosylglycinamide formyltransferase (EC 2.1.2.2) (5'-phosphorib…	GART PGFT PRGS	Homo sapiens (Human)	1010
Q16772	Q16772	reviewed	GSTA3_HUMAN	Glutathione S-transferase A3 (EC 2.5.1.18) (GST class-alpha member 3) (Glutathione S-transferase A3-3)	GSTA3	Homo sapiens (Human)	222
TRYB2_HUMAN	P20231	reviewed	TRYB2_HUMAN	Tryptase beta-2 (Tryptase-2) (EC 3.4.21.59) (Tryptase II)	TPSB2 TPS2	Homo sapiens (Human)	275
Q9Y689	Q9Y689	reviewed	ARL5A_HUMAN	ADP-ribosylation factor-like protein 5A	ARL5A ARFLP5 ARL5	Homo sapiens (Human)	179
P03956	P03956	reviewed	MMP1_HUMAN	Interstitial collagenase (EC 3.4.24.7) (Fibroblast collagenase) (Matrix metalloproteinase-1) (MMP-1) [Cleaved into: 22 kDa interstitial collagenase; 27 kDa interstitial collagenase]	MMP1 CLG	Homo sapiens (Human)	469
P07711	P07711	reviewed	CATL1_HUMAN	Procathepsin L (EC 3.4.22.15) (Cathepsin L1) (Major excreted protein) (MEP) [Cleaved into: Cathepsin L; Cathepsin L heavy chain; Cathepsin L light chain]	CTSL CTSL1	Homo sapiens (Human)	333
Q13838	Q13838	reviewed	DX39B_HUMAN	Spliceosome RNA helicase DDX39B (EC 3.6.4.13) (56 kDa U2AF65-associated protein) (ATP-dependent RNA helicase p47) (DEAD box protein UAP56) (HLA-B-associated transcript 1 protein)	DDX39B BAT1 UAP56	Homo sapiens (Human)	428
O43252	O43252	reviewed	PAPS1_HUMAN	Bifunctional 3'-phosphoadenosine 5'-phosphosulfate synthase 1 (PAPS synthase 1) (PAPSS 1) (Sulfurylase kinase 1) (SK 1) (SK1) [Includes: Sulfate adenylyltransferase (EC 2.7.7.4) (ATP-sulfurylase) (Sulfate adenylate transferase) (SAT); Adenylyl-sulfate kinase (EC 2.7.1.25) (3'-phosphoadenosine-5'-phosphosulfate synthase) (APS kinase) (Adenosine-5'-phosphosulfate 3'-phosphotransferase) (Adenylylsul…	PAPSS1 ATPSK1 PAPSS	Homo sapiens (Human)	624
P61587	P61587	reviewed	RND3_HUMAN	Rho-related GTP-binding protein RhoE (Protein MemB) (Rho family GTPase 3) (Rho-related GTP-binding protein Rho8) (Rnd3)	RND3 ARHE RHO8 RHOE	Homo sapiens (Human)	244
P16442	P16442	reviewed	BGAT_HUMAN	Histo-blood group ABO system transferase (Fucosylglycoprotein 3-alpha-galactosyltransferase) (Fucosylglycoprotein alpha-N-acetylgalactosaminyltransferase) (Glycoprotein-fucosylgalactoside alpha-N-acetylgalactosaminyltransferase) (EC 2.4.1.40) (Glycoprotein-fucosylgalactoside alpha-galactosyltransferase) (EC 2.4.1.37) (Histo-blood group A transferase) (A transferase) (Histo-blood group B transfera…	ABO	Homo sapiens (Human)	354
GCR_HUMAN	P04150	reviewed	GCR_HUMAN	Glucocorticoid receptor (GR) (Nuclear receptor subfamily 3 group C member 1)	NR3C1 GRL	Homo sapiens (Human)	777
MMP16_HUMAN	P51512	reviewed	MMP16_HUMAN	Matrix metalloproteinase-16 (MMP-16) (EC 3.4.24.-) (MMP-X2) (Membrane-type matrix metalloproteinase 3) (MT-MMP 3) (MTMMP3) (Membrane-type-3 matrix metalloproteinase) (MT3-MMP) (MT3MMP)	MMP16 C8orf57 MMPX2	Homo sapiens (Human)	607
P06730	P06730	reviewed	IF4E_HUMAN	Eukaryotic translation initiation factor 4E (eIF-4E) (eIF4E) (eIF-4F 25 kDa subunit) (mRNA cap-binding protein)	EIF4E EIF4EL1 EIF4F	Homo sapiens (Human)	217
P10153	P10153	reviewed	RNAS2_HUMAN	Non-secretory ribonuclease (EC 4.6.1.18) (Eosinophil-derived neurotoxin) (RNase UpI-2) (Ribonuclease 2) (RNase 2) (Ribonuclease US)	RNASE2 EDN RNS2	Homo sapiens (Human)	161
P22830	P22830	reviewed	HEMH_HUMAN	Ferrochelatase, mitochondrial (EC 4.98.1.1) (Heme synthase) (Protoheme ferro-lyase)	FECH	Homo sapiens (Human)	423
P07359	P07359	reviewed	GP1BA_HUMAN	Platelet glycoprotein Ib alpha chain (GP-Ib alpha) (GPIb-alpha) (GPIbA) (Glycoprotein Ibalpha) (Antigen CD42b-alpha) (CD antigen CD42b) [Cleaved into: Glycocalicin]	GP1BA	Homo sapiens (Human)	652
Q14541	Q14541	reviewed	HNF4G_HUMAN	Hepatocyte nuclear factor 4-gamma (HNF-4-gamma) (Nuclear receptor subfamily 2 group A member 2)	HNF4G NR2A2	Homo sapiens (Human)	408
Q9NPB1	Q9NPB1	reviewed	NT5M_HUMAN	5'(3')-deoxyribonucleotidase, mitochondrial (5',3'-nucleotidase, mitochondrial) (EC 3.1.3.-) (Deoxy-5'-nucleotidase 2) (dNT-2)	NT5M DNT2	Homo sapiens (Human)	228
GSTM1_HUMAN	P09488	reviewed	GSTM1_HUMAN	Glutathione S-transferase Mu 1 (EC 2.5.1.18) (GST HB subunit 4) (GST class-mu 1) (GSTM1-1) (GSTM1a-1a) (GSTM1b-1b) (GTH4)	GSTM1 GST1	Homo sapiens (Human)	218
DUT_HUMAN	P33316	reviewed	DUT_HUMAN	Deoxyuridine 5'-triphosphate nucleotidohydrolase, mitochondrial (dUTPase) (EC 3.6.1.23) (dUTP pyrophosphatase)	DUT	Homo sapiens (Human)	252
PRGR_HUMAN	P06401	reviewed	PRGR_HUMAN	Progesterone receptor (PR) (Nuclear receptor subfamily 3 group C member 3)	PGR NR3C3	Homo sapiens (Human)	933
P46926	P46926	reviewed	GNPI1_HUMAN	Glucosamine-6-phosphate isomerase 1 (EC 3.5.99.6) (Glucosamine-6-phosphate deaminase 1) (GNPDA 1) (GlcN6P deaminase 1) (Oscillin)	GNPDA1 GNPI HLN KIAA0060	Homo sapiens (Human)	289
FOLH1_HUMAN	Q04609	reviewed	FOLH1_HUMAN	Glutamate carboxypeptidase 2 (EC 3.4.17.21) (Cell growth-inhibiting gene 27 protein) (Folate hydrolase 1) (Folylpoly-gamma-glutamate carboxypeptidase) (FGCP) (Glutamate carboxypeptidase II) (GCPII) (Membrane glutamate carboxypeptidase) (mGCP) (N-acetylated-alpha-linked acidic dipeptidase I) (NAALADase I) (Prostate-specific membrane antigen) (PSM) (PSMA) (Pteroylpoly-gamma-glutamate carboxypeptida…	FOLH1 FOLH NAALAD1 PSM PSMA GIG27	Homo sapiens (Human)	750
MK01_HUMAN	P28482	reviewed	MK01_HUMAN	Mitogen-activated protein kinase 1 (MAP kinase 1) (MAPK 1) (EC 2.7.11.24) (ERT1) (Extracellular signal-regulated kinase 2) (ERK-2) (MAP kinase isoform p42) (p42-MAPK) (Mitogen-activated protein kinase 2) (MAP kinase 2) (MAPK 2)	MAPK1 ERK2 PRKM1 PRKM2	Homo sapiens (Human)	360
NDKB_HUMAN	P22392	reviewed	NDKB_HUMAN	Nucleoside diphosphate kinase B (NDK B) (NDP kinase B) (EC 2.7.4.6) (C-myc purine-binding transcription factor PUF) (Histidine protein kinase NDKB) (EC 2.7.13.3) (nm23-H2)	NME2 NM23B	Homo sapiens (Human)	152
RAB5A_HUMAN	P20339	reviewed	RAB5A_HUMAN	Ras-related protein Rab-5A (EC 3.6.5.2)	RAB5A RAB5	Homo sapiens (Human)	215
P00492	P00492	reviewed	HPRT_HUMAN	Hypoxanthine-guanine phosphoribosyltransferase (HGPRT) (HGPRTase) (EC 2.4.2.8)	HPRT1 HPRT	Homo sapiens (Human)	218
Q96T66	Q96T66	reviewed	NMNA3_HUMAN	Nicotinamide/nicotinic acid mononucleotide adenylyltransferase 3 (NMN/NaMN adenylyltransferase 3) (Nicotinamide-nucleotide adenylyltransferase 3) (NMN adenylyltransferase 3) (Nicotinate-nucleotide adenylyltransferase 3) (NaMN adenylyltransferase 3) (EC 2.7.7.18) (Pyridine nucleotide adenylyltransferase 3) (PNAT-3) (EC 2.7.7.1)	NMNAT3 FKSG76	Homo sapiens (Human)	252
LYAM2_HUMAN	P16581	reviewed	LYAM2_HUMAN	E-selectin (CD62 antigen-like family member E) (Endothelial leukocyte adhesion molecule 1) (ELAM-1) (Leukocyte-endothelial cell adhesion molecule 2) (LECAM2) (CD antigen CD62E)	SELE ELAM1	Homo sapiens (Human)	610
MP2K1_HUMAN	Q02750	reviewed	MP2K1_HUMAN	Dual specificity mitogen-activated protein kinase kinase 1 (MAP kinase kinase 1) (MAPKK 1) (MKK1) (EC 2.7.12.2) (ERK activator kinase 1) (MAPK/ERK kinase 1) (MEK 1)	MAP2K1 MEK1 PRKMK1	Homo sapiens (Human)	393
EPHA2_HUMAN	P29317	reviewed	EPHA2_HUMAN	Ephrin type-A receptor 2 (EC 2.7.10.1) (Epithelial cell kinase) (Tyrosine-protein kinase receptor ECK)	EPHA2 ECK	Homo sapiens (Human)	976
Q03518	Q03518	reviewed	TAP1_HUMAN	Antigen peptide transporter 1 (APT1) (EC 7.4.2.14) (ATP-binding cassette sub-family B member 2) (Peptide supply factor 1) (Peptide transporter PSF1) (PSF-1) (Peptide transporter TAP1) (Peptide transporter involved in antigen processing 1) (Really interesting new gene 4 protein) (RING4)	TAP1 ABCB2 PSF1 RING4 Y3	Homo sapiens (Human)	748
P85A_HUMAN	P27986	reviewed	P85A_HUMAN	Phosphatidylinositol 3-kinase regulatory subunit alpha (PI3-kinase regulatory subunit alpha) (PI3K regulatory subunit alpha) (PtdIns-3-kinase regulatory subunit alpha) (Phosphatidylinositol 3-kinase 85 kDa regulatory subunit alpha) (PI3-kinase subunit p85-alpha) (PtdIns-3-kinase regulatory subunit p85-alpha)	PIK3R1 GRB1	Homo sapiens (Human)	724
LGUL_HUMAN	Q04760	reviewed	LGUL_HUMAN	Lactoylglutathione lyase (EC 4.4.1.5) (Aldoketomutase) (Glyoxalase I) (Glx I) (Ketone-aldehyde mutase) (Methylglyoxalase) (S-D-lactoylglutathione methylglyoxal lyase)	GLO1	Homo sapiens (Human)	184
PNMT_HUMAN	P11086	reviewed	PNMT_HUMAN	Phenylethanolamine N-methyltransferase (PNMTase) (EC 2.1.1.28) (Noradrenaline N-methyltransferase)	PNMT PENT	Homo sapiens (Human)	282
P51151	P51151	reviewed	RAB9A_HUMAN	Ras-related protein Rab-9A	RAB9A RAB9	Homo sapiens (Human)	201
RENI_HUMAN	P00797	reviewed	RENI_HUMAN	Renin (EC 3.4.23.15) (Angiotensinogenase)	REN	Homo sapiens (Human)	406
P08107	P0DMV8	reviewed	HS71A_HUMAN	Heat shock 70 kDa protein 1A (Heat shock 70 kDa protein 1) (HSP70-1) (HSP70.1)	HSPA1A HSP72 HSPA1 HSX70	Homo sapiens (Human)	641
P08107	P0DMV9	reviewed	HS71B_HUMAN	Heat shock 70 kDa protein 1B (Heat shock 70 kDa protein 2) (HSP70-2) (HSP70.2)	HSPA1B HSP72	Homo sapiens (Human)	641
RARG_HUMAN	P13631	reviewed	RARG_HUMAN	Retinoic acid receptor gamma (RAR-gamma) (Nuclear receptor subfamily 1 group B member 3)	RARG NR1B3	Homo sapiens (Human)	454
AMYP_HUMAN	P04746	reviewed	AMYP_HUMAN	Pancreatic alpha-amylase (PA) (EC 3.2.1.1) (1,4-alpha-D-glucan glucanohydrolase)	AMY2A	Homo sapiens (Human)	511
Q8TEK3	Q8TEK3	reviewed	DOT1L_HUMAN	Histone-lysine N-methyltransferase, H3 lysine-79 specific (EC 2.1.1.360) (DOT1-like protein) (Histone H3-K79 methyltransferase) (H3-K79-HMTase) (Lysine N-methyltransferase 4)	DOT1L KIAA1814 KMT4	Homo sapiens (Human)	1537
RARB_HUMAN	P10826	reviewed	RARB_HUMAN	Retinoic acid receptor beta (RAR-beta) (HBV-activated protein) (Nuclear receptor subfamily 1 group B member 2) (RAR-epsilon)	RARB HAP NR1B2	Homo sapiens (Human)	455
P50135	P50135	reviewed	HNMT_HUMAN	Histamine N-methyltransferase (HMT) (EC 2.1.1.8)	HNMT	Homo sapiens (Human)	292
CASP1_HUMAN	P29466	reviewed	CASP1_HUMAN	Caspase-1 (CASP-1) (EC 3.4.22.36) (Interleukin-1 beta convertase) (IL-1BC) (Interleukin-1 beta-converting enzyme) (ICE) (IL-1 beta-converting enzyme) (p45) [Cleaved into: Caspase-1 subunit p20; Caspase-1 subunit p10]	CASP1 IL1BC IL1BCE	Homo sapiens (Human)	404
CD209_HUMAN	Q9NNX6	reviewed	CD209_HUMAN	CD209 antigen (C-type lectin domain family 4 member L) (Dendritic cell-specific ICAM-3-grabbing non-integrin 1) (DC-SIGN) (DC-SIGN1) (CD antigen CD209)	CD209 CLEC4L	Homo sapiens (Human)	404
O14717	O14717	reviewed	TRDMT_HUMAN	tRNA (cytosine(38)-C(5))-methyltransferase (EC 2.1.1.204) (DNA (cytosine-5)-methyltransferase-like protein 2) (Dnmt2) (DNA methyltransferase homolog HsaIIP) (DNA MTase homolog HsaIIP) (M.HsaIIP) (PuMet)	TRDMT1 DNMT2	Homo sapiens (Human)	391
Q8IV48	Q8IV48	reviewed	ERI1_HUMAN	3'-5' exoribonuclease 1 (EC 3.1.-.-) (3'-5' exonuclease ERI1) (Eri-1 homolog) (Histone mRNA 3'-end-specific exoribonuclease) (Histone mRNA 3'-exonuclease 1) (Protein 3'hExo) (HEXO)	ERI1 3'EXO THEX1	Homo sapiens (Human)	349
Q15075	Q15075	reviewed	EEA1_HUMAN	Early endosome antigen 1 (Endosome-associated protein p162) (Zinc finger FYVE domain-containing protein 2)	EEA1 ZFYVE2	Homo sapiens (Human)	1411
IMDH2_HUMAN	P12268	reviewed	IMDH2_HUMAN	Inosine-5'-monophosphate dehydrogenase 2 (IMP dehydrogenase 2) (IMPD 2) (IMPDH 2) (EC 1.1.1.205) (Inosine-5'-monophosphate dehydrogenase type II) (IMP dehydrogenase II) (IMPDH-II)	IMPDH2 IMPD2	Homo sapiens (Human)	514
GSTM2_HUMAN	P28161	reviewed	GSTM2_HUMAN	Glutathione S-transferase Mu 2 (EC 2.5.1.18) (GST class-mu 2) (GSTM2-2)	GSTM2 GST4	Homo sapiens (Human)	218
ADA33_HUMAN	Q9BZ11	reviewed	ADA33_HUMAN	Disintegrin and metalloproteinase domain-containing protein 33 (ADAM 33) (EC 3.4.24.-)	ADAM33 C20orf153 UNQ873/PRO1891	Homo sapiens (Human)	813
P10828	P10828	reviewed	THB_HUMAN	Thyroid hormone receptor beta (Nuclear receptor subfamily 1 group A member 2) (c-erbA-2) (c-erbA-beta)	THRB ERBA2 NR1A2 THR1	Homo sapiens (Human)	461
P29373	P29373	reviewed	RABP2_HUMAN	Cellular retinoic acid-binding protein 2 (Cellular retinoic acid-binding protein II) (CRABP-II)	CRABP2	Homo sapiens (Human)	138
P52848	P52848	reviewed	NDST1_HUMAN	Bifunctional heparan sulfate N-deacetylase/N-sulfotransferase 1 (Glucosaminyl N-deacetylase/N-sulfotransferase 1) (NDST-1) (N-heparan sulfate sulfotransferase 1) (N-HSST 1) ([Heparan sulfate]-glucosamine N-sulfotransferase 1) (HSNST 1) [Includes: Heparan sulfate N-deacetylase 1 (EC 3.5.1.-); Heparan sulfate N-sulfotransferase 1 (EC 2.8.2.8)]	NDST1 HSST HSST1	Homo sapiens (Human)	882
FKB1B_HUMAN	P68106	reviewed	FKB1B_HUMAN	Peptidyl-prolyl cis-trans isomerase FKBP1B (PPIase FKBP1B) (EC 5.2.1.8) (12.6 kDa FK506-binding protein) (12.6 kDa FKBP) (FKBP-12.6) (FK506-binding protein 1B) (FKBP-1B) (Immunophilin FKBP12.6) (Rotamase) (h-FKBP-12)	FKBP1B FKBP12.6 FKBP1L FKBP9 OTK4	Homo sapiens (Human)	108
O43708	O43708	reviewed	MAAI_HUMAN	Maleylacetoacetate isomerase (MAAI) (EC 5.2.1.2) (GSTZ1-1) (Glutathione S-transferase zeta 1) (EC 2.5.1.18)	GSTZ1 MAAI	Homo sapiens (Human)	216
P07953	P07953	reviewed	F261_RAT	6-phosphofructo-2-kinase/fructose-2,6-bisphosphatase 1 (6PF-2-K/Fru-2,6-P2ase 1) (PFK/FBPase 1) (6PF-2-K/Fru-2,6-P2ase liver isozyme) [Includes: 6-phosphofructo-2-kinase (EC 2.7.1.105); Fructose-2,6-bisphosphatase (EC 3.1.3.46)]	Pfkfb1	Rattus norvegicus (Rat)	471
P54278	P54278	reviewed	PMS2_HUMAN	Mismatch repair endonuclease PMS2 (EC 3.1.-.-) (DNA mismatch repair protein PMS2) (PMS1 protein homolog 2)	PMS2 PMSL2	Homo sapiens (Human)	862
ST1A1_HUMAN	P50225	reviewed	ST1A1_HUMAN	Sulfotransferase 1A1 (ST1A1) (EC 2.8.2.1) (Aryl sulfotransferase 1) (HAST1/HAST2) (Phenol sulfotransferase 1) (Phenol-sulfating phenol sulfotransferase 1) (P-PST 1) (ST1A3) (Thermostable phenol sulfotransferase) (Ts-PST)	SULT1A1 STP STP1 OK/SW-cl.88	Homo sapiens (Human)	295
KIF11_HUMAN	P52732	reviewed	KIF11_HUMAN	Kinesin-like protein KIF11 (Kinesin-like protein 1) (Kinesin-like spindle protein HKSP) (Kinesin-related motor protein Eg5) (Thyroid receptor-interacting protein 5) (TR-interacting protein 5) (TRIP-5)	KIF11 EG5 KNSL1 TRIP5	Homo sapiens (Human)	1056
MK10_HUMAN	P53779	reviewed	MK10_HUMAN	Mitogen-activated protein kinase 10 (MAP kinase 10) (MAPK 10) (EC 2.7.11.24) (MAP kinase p49 3F12) (Stress-activated protein kinase 1b) (SAPK1b) (Stress-activated protein kinase JNK3) (c-Jun N-terminal kinase 3)	MAPK10 JNK3 JNK3A PRKM10 SAPK1B	Homo sapiens (Human)	464
Q9H2X3	Q9H2X3	reviewed	CLC4M_HUMAN	C-type lectin domain family 4 member M (CD209 antigen-like protein 1) (DC-SIGN-related protein) (DC-SIGNR) (Dendritic cell-specific ICAM-3-grabbing non-integrin 2) (DC-SIGN2) (Liver/lymph node-specific ICAM-3-grabbing non-integrin) (L-SIGN) (CD antigen CD299)	CLEC4M CD209L CD209L1 CD299	Homo sapiens (Human)	399
FIBG_HUMAN	P02679	reviewed	FIBG_HUMAN	Fibrinogen gamma chain	FGG PRO2061	Homo sapiens (Human)	453
FKBP3_HUMAN	Q00688	reviewed	FKBP3_HUMAN	Peptidyl-prolyl cis-trans isomerase FKBP3 (PPIase FKBP3) (EC 5.2.1.8) (25 kDa FK506-binding protein) (25 kDa FKBP) (FKBP-25) (FK506-binding protein 3) (FKBP-3) (Immunophilin FKBP25) (Rapamycin-selective 25 kDa immunophilin) (Rotamase)	FKBP3 FKBP25	Homo sapiens (Human)	224
P00568	P00568	reviewed	KAD1_HUMAN	Adenylate kinase isoenzyme 1 (AK 1) (EC 2.7.4.10) (EC 2.7.4.3) (EC 2.7.4.6) (ATP-AMP transphosphorylase 1) (ATP:AMP phosphotransferase) (Adenylate monophosphate kinase) (Myokinase)	AK1	Homo sapiens (Human)	194
Q969G6	Q969G6	reviewed	RIFK_HUMAN	Riboflavin kinase (EC 2.7.1.26) (ATP:riboflavin 5'-phosphotransferase) (Flavokinase)	RFK	Homo sapiens (Human)	155
RAF1_HUMAN	P04049	reviewed	RAF1_HUMAN	RAF proto-oncogene serine/threonine-protein kinase (EC 2.7.11.1) (Proto-oncogene c-RAF) (cRaf) (Raf-1)	RAF1 RAF	Homo sapiens (Human)	648
Q9P2T1	Q9P2T1	reviewed	GMPR2_HUMAN	GMP reductase 2 (GMPR 2) (EC 1.7.1.7) (Guanosine 5'-monophosphate oxidoreductase 2) (Guanosine monophosphate reductase 2)	GMPR2	Homo sapiens (Human)	348
GMPR1_HUMAN	P36959	reviewed	GMPR1_HUMAN	GMP reductase 1 (GMPR 1) (EC 1.7.1.7) (Guanosine 5'-monophosphate oxidoreductase 1) (Guanosine monophosphate reductase 1)	GMPR GMPR1	Homo sapiens (Human)	345
APAF_HUMAN	O14727	reviewed	APAF_HUMAN	Apoptotic protease-activating factor 1 (APAF-1)	APAF1 KIAA0413	Homo sapiens (Human)	1248
P23381	P23381	reviewed	SYWC_HUMAN	Tryptophan--tRNA ligase, cytoplasmic (EC 6.1.1.2) (Interferon-induced protein 53) (IFP53) (Tryptophanyl-tRNA synthetase) (TrpRS) (hWRS) [Cleaved into: T1-TrpRS; T2-TrpRS]	WARS1 IFI53 WARS WRS	Homo sapiens (Human)	471
P23677	P23677	reviewed	IP3KA_HUMAN	Inositol-trisphosphate 3-kinase A (EC 2.7.1.127) (Inositol 1,4,5-trisphosphate 3-kinase A) (IP3 3-kinase A) (IP3K A) (InsP 3-kinase A)	ITPKA	Homo sapiens (Human)	461
Q96C86	Q96C86	reviewed	DCPS_HUMAN	m7GpppX diphosphatase (EC 3.6.1.59) (DCS-1) (Decapping scavenger enzyme) (Hint-related 7meGMP-directed hydrolase) (Histidine triad nucleotide-binding protein 5) (Histidine triad protein member 5) (HINT-5) (Scavenger mRNA-decapping enzyme DcpS)	DCPS DCS1 HINT5 HSPC015	Homo sapiens (Human)	337
RXRB_HUMAN	P28702	reviewed	RXRB_HUMAN	Retinoic acid receptor RXR-beta (Nuclear receptor subfamily 2 group B member 2) (Retinoid X receptor beta)	RXRB NR2B2	Homo sapiens (Human)	533
RB11A_HUMAN	P62491	reviewed	RB11A_HUMAN	Ras-related protein Rab-11A (Rab-11) (EC 3.6.5.2) (YL8)	RAB11A RAB11	Homo sapiens (Human)	216
Q92831	Q92831	reviewed	KAT2B_HUMAN	Histone acetyltransferase KAT2B (EC 2.3.1.48) (Histone acetyltransferase PCAF) (Histone acetylase PCAF) (Lysine acetyltransferase 2B) (P300/CBP-associated factor) (P/CAF) (Spermidine acetyltransferase KAT2B) (EC 2.3.1.57)	KAT2B PCAF	Homo sapiens (Human)	832
DAPK1_HUMAN	P53355	reviewed	DAPK1_HUMAN	Death-associated protein kinase 1 (DAP kinase 1) (EC 2.7.11.1)	DAPK1 DAPK	Homo sapiens (Human)	1430
Q9D4P0	Q9D4P0	reviewed	ARL5B_MOUSE	ADP-ribosylation factor-like protein 5B (ADP-ribosylation factor-like protein 8)	Arl5b Arl8	Mus musculus (Mouse)	179
P08581	P08581	reviewed	MET_HUMAN	Hepatocyte growth factor receptor (HGF receptor) (EC 2.7.10.1) (HGF/SF receptor) (Proto-oncogene c-Met) (Scatter factor receptor) (SF receptor) (Tyrosine-protein kinase Met)	MET	Homo sapiens (Human)	1390
RORA_HUMAN	P35398	reviewed	RORA_HUMAN	Nuclear receptor ROR-alpha (Nuclear receptor RZR-alpha) (Nuclear receptor subfamily 1 group F member 1) (RAR-related orphan receptor A) (Retinoid-related orphan receptor-alpha)	RORA NR1F1 RZRA	Homo sapiens (Human)	523
PIM1_HUMAN	P11309	reviewed	PIM1_HUMAN	Serine/threonine-protein kinase pim-1 (EC 2.7.11.1)	PIM1	Homo sapiens (Human)	313
P10114	P10114	reviewed	RAP2A_HUMAN	Ras-related protein Rap-2a (EC 3.6.5.2) (RbBP-30)	RAP2A	Homo sapiens (Human)	183
NGAL_HUMAN	P80188	reviewed	NGAL_HUMAN	Neutrophil gelatinase-associated lipocalin (NGAL) (25 kDa alpha-2-microglobulin-related subunit of MMP-9) (Lipocalin-2) (Oncogene 24p3) (Siderocalin) (p25)	LCN2 HNL NGAL	Homo sapiens (Human)	198
ESR2_HUMAN	Q92731	reviewed	ESR2_HUMAN	Estrogen receptor beta (ER-beta) (Nuclear receptor subfamily 3 group A member 2)	ESR2 ESTRB NR3A2	Homo sapiens (Human)	530
BTK_HUMAN	Q06187	reviewed	BTK_HUMAN	Tyrosine-protein kinase BTK (EC 2.7.10.2) (Agammaglobulinemia tyrosine kinase) (ATK) (B-cell progenitor kinase) (BPK) (Bruton tyrosine kinase)	BTK AGMX1 ATK BPK	Homo sapiens (Human)	659
RAN_HUMAN	P62826	reviewed	RAN_HUMAN	GTP-binding nuclear protein Ran (EC 3.6.5.-) (Androgen receptor-associated protein 24) (GTPase Ran) (Ras-like protein TC4) (Ras-related nuclear protein)	RAN ARA24 OK/SW-cl.81	Homo sapiens (Human)	216
RAC1_HUMAN	P63000	reviewed	RAC1_HUMAN	Ras-related C3 botulinum toxin substrate 1 (EC 3.6.5.2) (Cell migration-inducing gene 5 protein) (Ras-like protein TC25) (p21-Rac1)	RAC1 TC25 MIG5	Homo sapiens (Human)	192
Q16222	Q16222	reviewed	UAP1_HUMAN	UDP-N-acetylhexosamine pyrophosphorylase (Antigen X) (AGX) (Protein-pyrophosphorylation enzyme) (EC 2.7.4.-) (Sperm-associated antigen 2) (UDP-N-acetylgalactosamine pyrophosphorylase) (EC 2.7.7.83) (UDP-N-acetylglucosamine pyrophosphorylase) (EC 2.7.7.23)	UAP1 SPAG2	Homo sapiens (Human)	522
P35270	P35270	reviewed	SPRE_HUMAN	Sepiapterin reductase (SPR) (EC 1.1.1.153)	SPR	Homo sapiens (Human)	261

## Sheet: Uniprot lists
SuperPeed		SwissTarget			PharmMapper		Compiled
UniProt ID		Uniprot ID			Entry		P00918
P10253		P36544			P00918		P09211
P35869		P35869			P09211		P62937
P27695		P00918			P62937		P09012
O15164		P00915			P09012		P00915
P08912		P14920			P00915		P30044
P07339		P43166			P30044		P07900
P11166		Q9ULX7			P07900		Q16769
P11229		P22748			Q16769		P12931
Q13526		P53985			P12931		P35968
P30305		P21397			P35968		Q9NVS9
Q9HAZ1		P06241			Q9NVS9		O15382
P67870		Q9Y2D0			O15382		P07858
P11388		P35218			P07858		Q16828
P14867		Q8N1Q1			Q16828		O14757
P08173		P07451			O14757		O76074
P09211		Q9H4A4			O76074		P0DUB6
P08588		P06239			P0DUB6		P0DTE7
Q00535		P19021			P0DTE7		P0DTE8
P17931		P43681	P17787		P0DTE8		Q08499
P19838		P08138			Q08499		P00751
P11387		P15088			P00751		P37231
Q9Y345		Q07869			P37231		P24941
Q9Y5S8		Q13258			P24941		P02743
O15151		Q9Y5Y4			P02743		P50440
Q86WV6		P25098			P50440		Q9P2W7
Q13887		Q6P988			Q9P2W7		P22894
Q9BY41		P17655			P22894		P08254
O14672		P07384			P08254		P14174
Q92753		Q9H6Z9			P14174		P55210
Q9Y2T6		P04818			P55210		Q07343
P20618		B2RXH2			Q07343		Q16836
P17706		Q9Y4C1			Q16836		P35221
O75469		Q9Y2K7			P35221		P03950
P20309		P41229			P03950		P54760
Q9HCR9		O75164			P54760		P14555
Q9NZ08		Q9H3R0			P14555		P00517
P18054		P20701	P05362	P05107	P00517		P08069
P48147		P31213			P08069		P00480
Q92769		P12821			P00480		P04035
Q16584		Q9Y5N1			P04035		P34096
P06493		P00797			P34096		P39900
P05121		P49019			P39900		P07195
P54132		Q7RTX0	Q7RTX1		P07195		P18031
Q9NSY1		P39748			P18031		O15530
P30307		P27708			O15530		P04179
P29275		Q9C0B1			P04179		P17707
P08236		P29375			P17707		P15121
Q96DB2		Q96KS0			P15121		P35558
O94925		Q9NWT6			P35558		P42330
P46098		Q15149			P42330		Q9NQU5
Q9HCG7		Q96IY4			Q9NQU5		P00439
P21730		P15169			P00439		Q00796
P17948		O94953			Q00796		P05981
P21397		P23470			P05981		P05451
P10827		P14550			P05451		P14061
P08684		P10827			P14061		Q16539
P51452		P10828			Q16539		P00491
P35236		P11509			P00491		P02768
P12268		P19784			P02768		P49841
Q8WUI4		Q92731			P49841		P16152
P14920		Q9HC97			P16152		P78368
Q16665		P42330			P78368		P28845
P28065		P28715			P28845		P23141
P30926		P08473			P23141		P23368
Q08881		Q9BYF1			P23368		Q06520
P22736		P39900			Q06520		P23526
Q00535		P22894			P23526		P02766
Q9UIQ6		P05186			P02766		P42574
P21462		P14867			P42574		P32320
Q9NR97		P31644			P32320		Q13370
P34969		P15085			Q13370		P15309
O15379		P23280			P15309		P09237
Q9UQL6		P24530			P09237		P05230
Q15418		P49354	P49356		P05230		P00749
P42785		P25101			P00749		P98170
P25090		P41597			P98170		Q96AZ6
Q16236		Q9UGL1			Q96AZ6		O14965
O75385		P32246			O14965		P08235
Q96RR4		Q9Y6L6			P08235		P20248
P34995		O15427			P20248		P00734
Q96L34		P22303			P00734		P07686
P08183		Q9UPP1			P07686		P29218
P21452		Q6ZMT4			P29218		P09871
P62993		O95551			P09871		P31749
		P14324			P31749		P04818
		Q6B0I6			P04818		P06239
		P00734			P06239		Q15303
		Q53GL7			Q15303		P04278
		P09960			P04278		Q08188
		P08575			Q08188		P11712
		Q9Y463			P11712		P12724
		P49760			P12724		Q9BZX2
		Q9HAZ1			Q9BZX2		P11766
		P53779			P11766		P08246
		P28472	P34903 P18507		P08246		P06213
		P28472	P18507 P14867		P06213		P52895
		P28472	P18507 P31644		P52895		P15559
		P47869	P28472 P18507		P15559		Q15382
		P18507	P28472 Q16445		Q15382		P60174
		Q92630			P60174		P08631
					P08631		P15289
					P15289		P45452
					P45452		Q15078
					Q15078		P11586
					P11586		Q00534
					Q00534		P60568
					P60568		P32589
					P32589		Q02127
					Q02127		P06737
					P06737		P12821
					P12821		P51570
					P51570		P34896
					P34896		P27338
					P27338		Q02763
					Q02763		P23919
					P23919		P17752
					P17752		Q9BY41
					Q9BY41		P10827
					P10827		P19367
					P19367		P29474
					P29474		P00742
					P00742		Q8WTS6
					Q8WTS6		P14324
					P14324		P05162
					P05162		P17931
					P17931		P05413
					P05413		Q9H4M7
					Q9H4M7		Q07960
					Q07960		P05019
					P05019		P20839
					P20839		P11310
					P11310		P25774
					P25774		P06744
					P06744		P00374
					P00374		Q9HAN9
					Q9HAN9		P04183
					P04183		P10632
					P10632		P11142
					P11142		Q13126
					Q13126		P14780
					P14780		P35520
					P35520		P62942
					P62942		P36873
					P36873		P43235
					P43235		P27707
					P27707		P27487
					P27487		P06702
					P06702		P08253
					P08253		P16442
					P16442		P30613
					P30613		P20132
					P20132		P08709
					P08709		Q10588
					Q10588		P56817
					P56817		P08263
					P08263		P61626
					P61626		O60674
					O60674		P15090
					P15090		P19623
					P19623		P0CG30
					P0CG30		P55263
					P55263		P00519
					P00519		P49773
					P49773		P16444
					P16444		Q96CA5
					Q96CA5		P03951
					P03951		P10721
					P10721		P10275
					P10275		P60953
					P60953		P00390
					P00390		P50613
					P50613		P31939
					P31939		O00204
					O00204		P18085
					P18085		P01112
					P01112		P08473
					P08473		Q9UBX1
					Q9UBX1		P78540
					P78540		P04181
					P04181		Q07869
					Q07869		P09960
					P09960		P35228
					P35228		Q9UKM7
					Q9UKM7		P51161
					P51161		P22102
					P22102		Q16772
					Q16772		P20231
					P20231		Q9Y689
					Q9Y689		P03956
					P03956		P07711
					P07711		Q13838
					Q13838		O43252
					O43252		P61587
					P61587		P16442
					P16442		P04150
					P04150		P51512
					P51512		P06730
					P06730		P10153
					P10153		P22830
					P22830		P07359
					P07359		Q14541
					Q14541		Q9NPB1
					Q9NPB1		P09488
					P09488		P33316
					P33316		P06401
					P06401		P46926
					P46926		Q04609
					Q04609		P28482
					P28482		P22392
					P22392		P20339
					P20339		P00492
					P00492		Q96T66
					Q96T66		P16581
					P16581		Q02750
					Q02750		P29317
					P29317		Q03518
					Q03518		P27986
					P27986		Q04760
					Q04760		P11086
					P11086		P51151
					P51151		P00797
					P00797		P0DMV8
					P0DMV8		P0DMV9
					P0DMV9		P13631
					P13631		P04746
					P04746		Q8TEK3
					Q8TEK3		P10826
					P10826		P50135
					P50135		P29466
					P29466		Q9NNX6
					Q9NNX6		O14717
					O14717		Q8IV48
					Q8IV48		Q15075
					Q15075		P12268
					P12268		P28161
					P28161		Q9BZ11
					Q9BZ11		P10828
					P10828		P29373
					P29373		P52848
					P52848		P68106
					P68106		O43708
					O43708		P07953
					P07953		P54278
					P54278		P50225
					P50225		P52732
					P52732		P53779
					P53779		Q9H2X3
					Q9H2X3		P02679
					P02679		Q00688
					Q00688		P00568
					P00568		Q969G6
					Q969G6		P04049
					P04049		Q9P2T1
					Q9P2T1		P36959
					P36959		O14727
					O14727		P23381
					P23381		P23677
					P23677		Q96C86
					Q96C86		P28702
					P28702		P62491
					P62491		Q92831
					Q92831		P53355
					P53355		Q9D4P0
					Q9D4P0		P08581
					P08581		P35398
					P35398		P11309
					P11309		P10114
					P10114		P80188
					P80188		Q92731
					Q92731		Q06187
					Q06187		P62826
					P62826		P63000
					P63000		Q16222
					Q16222		P35270
					P35270		P36544
							P35869
							P00918
							P00915
							P14920
							P43166
							Q9ULX7
							P22748
							P53985
							P21397
							P06241
							Q9Y2D0
							P35218
							Q8N1Q1
							P07451
							Q9H4A4
							P06239
							P19021
							P43681
							P08138
							P15088
							Q07869
							Q13258
							Q9Y5Y4
							P25098
							Q6P988
							P17655
							P07384
							Q9H6Z9
							P04818
							B2RXH2
							Q9Y4C1
							Q9Y2K7
							P41229
							O75164
							Q9H3R0
							P20701
							P31213
							P12821
							Q9Y5N1
							P00797
							P49019
							Q7RTX0
							P39748
							P27708
							Q9C0B1
							P29375
							Q96KS0
							Q9NWT6
							Q15149
							Q96IY4
							P15169
							O94953
							P23470
							P14550
							P10827
							P10828
							P11509
							P19784
							Q92731
							Q9HC97
							P42330
							P28715
							P08473
							Q9BYF1
							P39900
							P22894
							P05186
							P14867
							P31644
							P15085
							P23280
							P24530
							P49354
							P25101
							P41597
							Q9UGL1
							P32246
							Q9Y6L6
							O15427
							P22303
							Q9UPP1
							Q6ZMT4
							O95551
							P14324
							Q6B0I6
							P00734
							Q53GL7
							P09960
							P08575
							Q9Y463
							P49760
							Q9HAZ1
							P53779
							P28472
							P28472
							P28472
							P47869
							P18507
							Q92630
							P10253
							P35869
							P27695
							O15164
							P08912
							P07339
							P11166
							P11229
							Q13526
							P30305
							Q9HAZ1
							P67870
							P11388
							P14867
							P08173
							P09211
							P08588
							Q00535
							P17931
							P19838
							P11387
							Q9Y345
							Q9Y5S8
							O15151
							Q86WV6
							Q13887
							Q9BY41
							O14672
							Q92753
							Q9Y2T6
							P20618
							P17706
							O75469
							P20309
							Q9HCR9
							Q9NZ08
							P18054
							P48147
							Q92769
							Q16584
							P06493
							P05121
							P54132
							Q9NSY1
							P30307
							P29275
							P08236
							Q96DB2
							O94925
							P46098
							Q9HCG7
							P21730
							P17948
							P21397
							P10827
							P08684
							P51452
							P35236
							P12268
							Q8WUI4
							P14920
							Q16665
							P28065
							P30926
							Q08881
							P22736
							Q00535
							Q9UIQ6
							P21462
							Q9NR97
							P34969
							O15379
							Q9UQL6
							Q15418
							P42785
							P25090
							Q16236
							O75385
							Q96RR4
							P34995
							Q96L34
							P08183
							P21452
							P62993

## Sheet: Venn Analysis
https://molbiotools.com/listcompare.php
tem	Occurences	Present In	Reviewed	Entry Name	Protein names	Gene Names	Organism	Length	Gene Ontology (biological process)	Involvement in disease
P10827	3	SuperPred, SwissTarget, PharmMapper	reviewed	THA_HUMAN	Thyroid hormone receptor alpha (Nuclear receptor subfamily 1 group A member 1) (V-erbA-related protein 7) (EAR-7) (c-erbA-1) (c-erbA-alpha)	THRA EAR7 ERBA1 NR1A1 THRA1 THRA2	Homo sapiens (Human)	490	cartilage condensation [GO:0001502]; cell differentiation [GO:0030154]; erythrocyte differentiation [GO:0030218]; female courtship behavior [GO:0008050]; hormone-mediated signaling pathway [GO:0009755]; learning or memory [GO:0007611]; mRNA transcription by RNA polymerase II [GO:0042789]; negative regulation of DNA-templated transcription [GO:0045892]; negative regulation of DNA-templated transcr…	DISEASE: Hypothyroidism, congenital, non-goitrous, 6 (CHNG6) [MIM:614450]: A disease characterized by growth retardation, developmental retardation, skeletal dysplasia, borderline low thyroxine levels and high triiodothyronine levels. There is differential sensitivity to thyroid hormone action, with retention of hormone responsiveness in the hypothalamic pituitary axis and liver but skeletal, gas…
P00734	2	SwissTarget, PharmMapper	reviewed	THRB_HUMAN	Prothrombin (EC 3.4.21.5) (Coagulation factor II) [Cleaved into: Activation peptide fragment 1; Activation peptide fragment 2; Thrombin light chain; Thrombin heavy chain]	F2	Homo sapiens (Human)	622	acute-phase response [GO:0006953]; antimicrobial humoral immune response mediated by antimicrobial peptide [GO:0061844]; blood coagulation [GO:0007596]; cell surface receptor signaling pathway [GO:0007166]; cytolysis by host of symbiont cells [GO:0051838]; fibrinolysis [GO:0042730]; G protein-coupled receptor signaling pathway [GO:0007186]; ligand-gated ion channel signaling pathway [GO:1990806];…	DISEASE: Factor II deficiency (FA2D) [MIM:613679]: A very rare blood coagulation disorder characterized by mucocutaneous bleeding symptoms. The severity of the bleeding manifestations correlates with blood factor II levels. {ECO:0000269|PubMed:1349838, ECO:0000269|PubMed:1354985, ECO:0000269|PubMed:1421398, ECO:0000269|PubMed:14962227, ECO:0000269|PubMed:2719946, ECO:0000269|PubMed:3242619, ECO:0…
P00797	2	SwissTarget, PharmMapper	reviewed	RENI_HUMAN	Renin (EC 3.4.23.15) (Angiotensinogenase)	REN	Homo sapiens (Human)	406	amyloid-beta metabolic process [GO:0050435]; angiotensin maturation [GO:0002003]; cell maturation [GO:0048469]; cellular response to xenobiotic stimulus [GO:0071466]; drinking behavior [GO:0042756]; hormone-mediated signaling pathway [GO:0009755]; juxtaglomerular apparatus development [GO:0072051]; kidney development [GO:0001822]; male gonad development [GO:0008584]; mesonephros development [GO:0…	DISEASE: Renal tubular dysgenesis (RTD) [MIM:267430]: Autosomal recessive severe disorder of renal tubular development characterized by persistent fetal anuria and perinatal death, probably due to pulmonary hypoplasia from early-onset oligohydramnios (the Potter phenotype). {ECO:0000269|PubMed:16116425}. Note=The disease is caused by variants affecting the gene represented in this entry.; DISEASE…
P00915	2	SwissTarget, PharmMapper	reviewed	CAH1_HUMAN	Carbonic anhydrase 1 (EC 4.2.1.1) (Carbonate dehydratase I) (Carbonic anhydrase B) (CAB) (Carbonic anhydrase I) (CA-I) (Cyanamide hydratase CA1) (EC 4.2.1.69)	CA1	Homo sapiens (Human)	261	one-carbon metabolic process [GO:0006730]
P00918	2	SwissTarget, PharmMapper	reviewed	CAH2_HUMAN	Carbonic anhydrase 2 (EC 4.2.1.1) (Carbonate dehydratase II) (Carbonic anhydrase C) (CAC) (Carbonic anhydrase II) (CA-II) (Cyanamide hydratase CA2) (EC 4.2.1.69)	CA2	Homo sapiens (Human)	260	angiotensin-activated signaling pathway [GO:0038166]; carbon dioxide transport [GO:0015670]; morphogenesis of an epithelium [GO:0002009]; neuron cellular homeostasis [GO:0070050]; one-carbon metabolic process [GO:0006730]; positive regulation of cellular pH reduction [GO:0032849]; positive regulation of dipeptide transmembrane transport [GO:2001150]; positive regulation of synaptic transmission, …	DISEASE: Osteopetrosis, autosomal recessive 3 (OPTB3) [MIM:259730]: A rare genetic disease characterized by abnormally dense bone, due to defective resorption of immature bone. Osteopetrosis occurs in two forms: a severe autosomal recessive form occurring in utero, infancy, or childhood, and a benign autosomal dominant form occurring in adolescence or adulthood. Recessive osteopetrosis commonly m…
P04818	2	SwissTarget, PharmMapper	reviewed	TYSY_HUMAN	Thymidylate synthase (TS) (TSase) (EC 2.1.1.45)	TYMS TS OK/SW-cl.29	Homo sapiens (Human)	313	cartilage development [GO:0051216]; circadian rhythm [GO:0007623]; developmental growth [GO:0048589]; DNA biosynthetic process [GO:0071897]; dTMP biosynthetic process [GO:0006231]; dTTP biosynthetic process [GO:0006235]; intestinal epithelial cell maturation [GO:0060574]; liver regeneration [GO:0097421]; methylation [GO:0032259]; negative regulation of translation [GO:0017148]; response to cytoki…	DISEASE: Dyskeratosis congenita, digenic (DKCD) [MIM:620040]: A form of dyskeratosis congenita, a rare multisystem disorder caused by defective telomere maintenance. It is characterized by progressive bone marrow failure, and the clinical triad of reticulated skin hyperpigmentation, nail dystrophy, and mucosal leukoplakia. Common but variable features include premature graying, aplastic anemia, l…
P06239	2	SwissTarget, PharmMapper	reviewed	LCK_HUMAN	Tyrosine-protein kinase Lck (EC 2.7.10.2) (Leukocyte C-terminal Src kinase) (LSK) (Lymphocyte cell-specific protein-tyrosine kinase) (Protein YT16) (Proto-oncogene Lck) (T cell-specific protein-tyrosine kinase) (p56-LCK)	LCK	Homo sapiens (Human)	509	activation of cysteine-type endopeptidase activity involved in apoptotic process [GO:0006919]; B cell receptor signaling pathway [GO:0050853]; Fc-gamma receptor signaling pathway [GO:0038094]; hemopoiesis [GO:0030097]; innate immune response [GO:0045087]; intracellular signal transduction [GO:0035556]; intracellular zinc ion homeostasis [GO:0006882]; leukocyte migration [GO:0050900]; peptidyl-tyr…	DISEASE: Note=A chromosomal aberration involving LCK is found in leukemias. Translocation t(1;7)(p34;q34) with TCRB.; DISEASE: Immunodeficiency 22 (IMD22) [MIM:615758]: A primary immunodeficiency characterized by T-cell dysfunction. Affected individuals present with lymphopenia, recurrent infections, severe diarrhea, and failure to thrive. {ECO:0000269|PubMed:22985903}. Note=The disease is caused…
P08473	2	SwissTarget, PharmMapper	reviewed	NEP_HUMAN	Neprilysin (EC 3.4.24.11) (Atriopeptidase) (Common acute lymphocytic leukemia antigen) (CALLA) (Enkephalinase) (Neutral endopeptidase 24.11) (NEP) (Neutral endopeptidase) (Skin fibroblast elastase) (SFE) (CD antigen CD10)	MME EPN	Homo sapiens (Human)	750	amyloid-beta clearance [GO:0097242]; amyloid-beta clearance by cellular catabolic process [GO:0150094]; amyloid-beta metabolic process [GO:0050435]; bradykinin catabolic process [GO:0010815]; cellular response to cytokine stimulus [GO:0071345]; cellular response to UV-A [GO:0071492]; cellular response to UV-B [GO:0071493]; creatinine metabolic process [GO:0046449]; hormone catabolic process [GO:0…	DISEASE: Charcot-Marie-Tooth disease, axonal, 2T (CMT2T) [MIM:617017]: An axonal form of Charcot-Marie-Tooth disease, a disorder of the peripheral nervous system, characterized by progressive weakness and atrophy, initially of the peroneal muscles and later of the distal muscles of the arms. Charcot-Marie-Tooth disease is classified in two main groups on the basis of electrophysiologic properties…
P09211	2	SuperPred, PharmMapper	reviewed	GSTP1_HUMAN	Glutathione S-transferase P (EC 2.5.1.18) (GST class-pi) (GSTP1-1)	GSTP1 FAEES3 GST3	Homo sapiens (Human)	210	cellular response to lipopolysaccharide [GO:0071222]; central nervous system development [GO:0007417]; common myeloid progenitor cell proliferation [GO:0035726]; glutathione derivative biosynthetic process [GO:1901687]; glutathione metabolic process [GO:0006749]; hepoxilin biosynthetic process [GO:0051122]; linoleic acid metabolic process [GO:0043651]; negative regulation of acute inflammatory re…
P09960	2	SwissTarget, PharmMapper	reviewed	LKHA4_HUMAN	Leukotriene A-4 hydrolase (LTA-4 hydrolase) (EC 3.3.2.6) (Leukotriene A(4) hydrolase) (Tripeptide aminopeptidase LTA4H) (EC 3.4.11.4)	LTA4H LTA4	Homo sapiens (Human)	611	leukotriene biosynthetic process [GO:0019370]; lipid metabolic process [GO:0006629]; peptide catabolic process [GO:0043171]; protein metabolic process [GO:0019538]; proteolysis [GO:0006508]; response to peptide hormone [GO:0043434]; response to zinc ion [GO:0010043]; type I pneumocyte differentiation [GO:0060509]
P10828	2	SwissTarget, PharmMapper	reviewed	THB_HUMAN	Thyroid hormone receptor beta (Nuclear receptor subfamily 1 group A member 2) (c-erbA-2) (c-erbA-beta)	THRB ERBA2 NR1A2 THR1	Homo sapiens (Human)	461	cell differentiation [GO:0030154]; cellular response to thyroid hormone stimulus [GO:0097067]; DNA-templated transcription [GO:0006351]; female courtship behavior [GO:0008050]; mRNA transcription by RNA polymerase II [GO:0042789]; negative regulation of female receptivity [GO:0007621]; negative regulation of transcription by RNA polymerase II [GO:0000122]; positive regulation of thyroid hormone m…	DISEASE: Thyroid hormone resistance, generalized, autosomal dominant (GRTHD) [MIM:188570]: An autosomal dominant disease characterized by high levels of circulating thyroid hormones (T3-T4), goiter, abnormal mental functions, increased susceptibility to infections, abnormal growth and bone maturation, tachycardia and deafness. Affected individuals may also have attention deficit-hyperactivity dis…
P12268	2	SuperPred, PharmMapper	reviewed	IMDH2_HUMAN	Inosine-5'-monophosphate dehydrogenase 2 (IMP dehydrogenase 2) (IMPD 2) (IMPDH 2) (EC 1.1.1.205) (Inosine-5'-monophosphate dehydrogenase type II) (IMP dehydrogenase II) (IMPDH-II)	IMPDH2 IMPD2	Homo sapiens (Human)	514	'de novo' XMP biosynthetic process [GO:0097294]; cellular response to interleukin-4 [GO:0071353]; circadian rhythm [GO:0007623]; GMP biosynthetic process [GO:0006177]; GTP biosynthetic process [GO:0006183]; lymphocyte proliferation [GO:0046651]
P12821	2	SwissTarget, PharmMapper	reviewed	ACE_HUMAN	Angiotensin-converting enzyme (ACE) (EC 3.4.15.1) (Dipeptidyl carboxypeptidase I) (Kininase II) (CD antigen CD143) [Cleaved into: Angiotensin-converting enzyme, soluble form]	ACE DCP DCP1	Homo sapiens (Human)	1306	amyloid-beta metabolic process [GO:0050435]; angiogenesis involved in coronary vascular morphogenesis [GO:0060978]; angiotensin maturation [GO:0002003]; angiotensin-activated signaling pathway [GO:0038166]; animal organ regeneration [GO:0031100]; antigen processing and presentation of peptide antigen via MHC class I [GO:0002474]; arachidonic acid secretion [GO:0050482]; blood vessel diameter main…	DISEASE: Ischemic stroke (ISCHSTR) [MIM:601367]: A stroke is an acute neurologic event leading to death of neural tissue of the brain and resulting in loss of motor, sensory and/or cognitive function. Ischemic strokes, resulting from vascular occlusion, is considered to be a highly complex disease consisting of a group of heterogeneous disorders with multiple genetic and environmental risk factor…
P14324	2	SwissTarget, PharmMapper	reviewed	FPPS_HUMAN	Farnesyl pyrophosphate synthase (FPP synthase) (FPS) (EC 2.5.1.10) ((2E,6E)-farnesyl diphosphate synthase) (Dimethylallyltranstransferase) (EC 2.5.1.1) (Farnesyl diphosphate synthase) (Geranyltranstransferase)	FDPS FPS KIAA1293	Homo sapiens (Human)	419	cholesterol biosynthetic process [GO:0006695]; farnesyl diphosphate biosynthetic process [GO:0045337]; geranyl diphosphate biosynthetic process [GO:0033384]	DISEASE: Porokeratosis 9, multiple types (POROK9) [MIM:616631]: A form of porokeratosis, a disorder of faulty keratinization characterized by one or more atrophic patches surrounded by a distinctive hyperkeratotic ridgelike border called the cornoid lamella. The keratotic lesions can progress to overt cutaneous neoplasms, typically squamous cell carcinomas. Multiple clinical variants of porokerat…
P14867	2	SuperPred, SwissTarget	reviewed	GBRA1_HUMAN	Gamma-aminobutyric acid receptor subunit alpha-1 (GABA(A) receptor subunit alpha-1)	GABRA1	Homo sapiens (Human)	456	chloride transmembrane transport [GO:1902476]; gamma-aminobutyric acid signaling pathway [GO:0007214]; inhibitory synapse assembly [GO:1904862]; regulation of postsynaptic membrane potential [GO:0060078]; synaptic transmission, GABAergic [GO:0051932]	DISEASE: Epilepsy, childhood absence 4 (ECA4) [MIM:611136]: A subtype of idiopathic generalized epilepsy characterized by an onset at age 6-7 years, frequent absence seizures (several per day) and bilateral, synchronous, symmetric 3-Hz spike waves on EEG. Tonic-clonic seizures often develop in adolescence. Absence seizures may either remit or persist into adulthood. {ECO:0000269|PubMed:16718694}.…
P14920	2	SuperPred, SwissTarget	reviewed	OXDA_HUMAN	D-amino-acid oxidase (DAAO) (DAMOX) (DAO) (EC 1.4.3.3)	DAO DAMOX	Homo sapiens (Human)	347	D-alanine catabolic process [GO:0055130]; D-serine catabolic process [GO:0036088]; D-serine metabolic process [GO:0070178]; dopamine biosynthetic process [GO:0042416]; proline catabolic process [GO:0006562]	DISEASE: Schizophrenia (SCZD) [MIM:181500]: A complex, multifactorial psychotic disorder or group of disorders characterized by disturbances in the form and content of thought (e.g. delusions, hallucinations), in mood (e.g. inappropriate affect), in sense of self and relationship to the external world (e.g. loss of ego boundaries, withdrawal), and in behavior (e.g bizarre or apparently purposeles…
P17931	2	SuperPred, PharmMapper	reviewed	LEG3_HUMAN	Galectin-3 (Gal-3) (35 kDa lectin) (Carbohydrate-binding protein 35) (CBP 35) (Galactose-specific lectin 3) (Galactoside-binding protein) (GALBP) (IgE-binding protein) (L-31) (Laminin-binding protein) (Lectin L-29) (Mac-2 antigen)	LGALS3 MAC2	Homo sapiens (Human)	250	eosinophil chemotaxis [GO:0048245]; epithelial cell differentiation [GO:0030855]; innate immune response [GO:0045087]; macrophage chemotaxis [GO:0048246]; monocyte chemotaxis [GO:0002548]; mononuclear cell migration [GO:0071674]; mRNA processing [GO:0006397]; negative regulation of endocytosis [GO:0045806]; negative regulation of extrinsic apoptotic signaling pathway [GO:2001237]; negative regula…
P21397	2	SuperPred, SwissTarget	reviewed	AOFA_HUMAN	Amine oxidase [flavin-containing] A (EC 1.4.3.21) (EC 1.4.3.4) (Monoamine oxidase type A) (MAO-A)	MAOA	Homo sapiens (Human)	527	biogenic amine metabolic process [GO:0006576]; dopamine catabolic process [GO:0042420]; positive regulation of signal transduction [GO:0009967]	DISEASE: Brunner syndrome (BRNRS) [MIM:300615]: A form of X-linked non-dysmorphic mild intellectual disability. Male patients are affected by borderline intellectual deficit and exhibit abnormal behavior, including disturbed regulation of impulsive aggression. Obligate female carriers have normal intelligence and behavior. {ECO:0000269|PubMed:8211186}. Note=The disease is caused by variants affec…
P22894	2	SwissTarget, PharmMapper	reviewed	MMP8_HUMAN	Neutrophil collagenase (EC 3.4.24.34) (Matrix metalloproteinase-8) (MMP-8) (PMNL collagenase) (PMNL-CL)	MMP8 CLG1	Homo sapiens (Human)	467	cellular response to lipopolysaccharide [GO:0071222]; collagen catabolic process [GO:0030574]; endodermal cell differentiation [GO:0035987]; extracellular matrix disassembly [GO:0022617]; extracellular matrix organization [GO:0030198]; positive regulation of microglial cell activation [GO:1903980]; positive regulation of neuroinflammatory response [GO:0150078]; positive regulation of tumor necros…
P35869	2	SuperPred, SwissTarget	reviewed	AHR_HUMAN	Aryl hydrocarbon receptor (Ah receptor) (AhR) (Class E basic helix-loop-helix protein 76) (bHLHe76)	AHR BHLHE76	Homo sapiens (Human)	848	apoptotic process [GO:0006915]; blood vessel development [GO:0001568]; cAMP-mediated signaling [GO:0019933]; cell cycle [GO:0007049]; cellular response to 2,3,7,8-tetrachlorodibenzodioxine [GO:1904613]; cellular response to cAMP [GO:0071320]; cellular response to forskolin [GO:1904322]; cellular response to molecule of bacterial origin [GO:0071219]; circadian regulation of gene expression [GO:003…	DISEASE: Retinitis pigmentosa 85 (RP85) [MIM:618345]: A form of retinitis pigmentosa, a retinal dystrophy belonging to the group of pigmentary retinopathies. Retinitis pigmentosa is characterized by retinal pigment deposits visible on fundus examination and primary loss of rod photoreceptor cells followed by secondary loss of cone photoreceptors. Patients typically have night vision blindness and…
P39900	2	SwissTarget, PharmMapper	reviewed	MMP12_HUMAN	Macrophage metalloelastase (MME) (EC 3.4.24.65) (Macrophage elastase) (ME) (hME) (Matrix metalloproteinase-12) (MMP-12)	MMP12 HME	Homo sapiens (Human)	470	bronchiole development [GO:0060435]; cellular response to virus [GO:0098586]; collagen catabolic process [GO:0030574]; elastin catabolic process [GO:0060309]; extracellular matrix disassembly [GO:0022617]; extracellular matrix organization [GO:0030198]; lung alveolus development [GO:0048286]; negative regulation of endothelial cell-matrix adhesion via fibronectin [GO:1904905]; negative regulation…
P42330	2	SwissTarget, PharmMapper	reviewed	AK1C3_HUMAN	Aldo-keto reductase family 1 member C3 (EC 1.1.1.-) (EC 1.1.1.210) (EC 1.1.1.53) (EC 1.1.1.62) (17-beta-hydroxysteroid dehydrogenase type 5) (17-beta-HSD 5) (3-alpha-HSD type II, brain) (3-alpha-hydroxysteroid dehydrogenase type 2) (3-alpha-HSD type 2) (EC 1.1.1.357) (Chlordecone reductase homolog HAKRb) (Dihydrodiol dehydrogenase 3) (DD-3) (DD3) (Dihydrodiol dehydrogenase type I) (HA1753) (Prost…	AKR1C3 DDH1 HSD17B5 KIAA0119 PGFS	Homo sapiens (Human)	323	cellular response to calcium ion [GO:0071277]; cellular response to corticosteroid stimulus [GO:0071384]; cellular response to jasmonic acid stimulus [GO:0071395]; cellular response to prostaglandin D stimulus [GO:0071799]; cellular response to prostaglandin stimulus [GO:0071379]; cellular response to starvation [GO:0009267]; cyclooxygenase pathway [GO:0019371]; daunorubicin metabolic process [GO…
P53779	2	SwissTarget, PharmMapper	reviewed	MK10_HUMAN	Mitogen-activated protein kinase 10 (MAP kinase 10) (MAPK 10) (EC 2.7.11.24) (MAP kinase p49 3F12) (Stress-activated protein kinase 1b) (SAPK1b) (Stress-activated protein kinase JNK3) (c-Jun N-terminal kinase 3)	MAPK10 JNK3 JNK3A PRKM10 SAPK1B	Homo sapiens (Human)	464	cellular senescence [GO:0090398]; Fc-epsilon receptor signaling pathway [GO:0038095]; JNK cascade [GO:0007254]; protein phosphorylation [GO:0006468]; regulation of circadian rhythm [GO:0042752]; response to light stimulus [GO:0009416]; rhythmic process [GO:0048511]; signal transduction [GO:0007165]	DISEASE: Note=A chromosomal aberration involving MAPK10 has been found in a single patient with pharmacoresistant epileptic encephalopathy. Translocation t(Y;4)(q11.2;q21) which causes MAPK10 truncation. {ECO:0000269|PubMed:16249883}.
Q07869	2	SwissTarget, PharmMapper	reviewed	PPARA_HUMAN	Peroxisome proliferator-activated receptor alpha (PPAR-alpha) (Nuclear receptor subfamily 1 group C member 1)	PPARA NR1C1 PPAR	Homo sapiens (Human)	468	behavioral response to nicotine [GO:0035095]; cell differentiation [GO:0030154]; cellular response to starvation [GO:0009267]; circadian regulation of gene expression [GO:0032922]; enamel mineralization [GO:0070166]; epidermis development [GO:0008544]; fatty acid metabolic process [GO:0006631]; gluconeogenesis [GO:0006094]; heart development [GO:0007507]; hormone-mediated signaling pathway [GO:00…
Q92731	2	SwissTarget, PharmMapper	reviewed	ESR2_HUMAN	Estrogen receptor beta (ER-beta) (Nuclear receptor subfamily 3 group A member 2)	ESR2 ESTRB NR3A2	Homo sapiens (Human)	530	cell-cell signaling [GO:0007267]; cellular response to estradiol stimulus [GO:0071392]; cellular response to estrogen stimulus [GO:0071391]; intracellular estrogen receptor signaling pathway [GO:0030520]; negative regulation of cell growth [GO:0030308]; negative regulation of transcription by RNA polymerase II [GO:0000122]; positive regulation of DNA-binding transcription factor activity [GO:0051…	DISEASE: Ovarian dysgenesis 8 (ODG8) [MIM:618187]: An autosomal dominant form of ovarian dysgenesis, a disorder characterized by lack of spontaneous pubertal development, primary amenorrhea, uterine hypoplasia, and hypergonadotropic hypogonadism as a result of streak gonads. {ECO:0000269|PubMed:30113650}. Note=The disease may be caused by variants affecting the gene represented in this entry.
Q9BY41	2	SuperPred, PharmMapper	reviewed	HDAC8_HUMAN	Histone deacetylase 8 (HD8) (EC 3.5.1.98) (Protein deacetylase HDAC8) (EC 3.5.1.-) (Protein decrotonylase HDAC8) (EC 3.5.1.-)	HDAC8 HDACL1 CDA07	Homo sapiens (Human)	377	chromatin organization [GO:0006325]; mitotic sister chromatid cohesion [GO:0007064]; negative regulation of protein ubiquitination [GO:0031397]; negative regulation of transcription by RNA polymerase II [GO:0000122]; regulation of protein stability [GO:0031647]; regulation of telomere maintenance [GO:0032204]	DISEASE: Cornelia de Lange syndrome 5 (CDLS5) [MIM:300882]: A form of Cornelia de Lange syndrome, a clinically heterogeneous developmental disorder associated with malformations affecting multiple systems. It is characterized by facial dysmorphisms, abnormal hands and feet, growth delay, cognitive retardation, hirsutism, gastroesophageal dysfunction and cardiac, ophthalmologic and genitourinary a…
Q9HAZ1	2	SuperPred, SwissTarget	reviewed	CLK4_HUMAN	Dual specificity protein kinase CLK4 (EC 2.7.12.1) (CDC-like kinase 4)	CLK4	Homo sapiens (Human)	481	phosphorylation [GO:0016310]; regulation of RNA splicing [GO:0043484]

## Sheet: >2 Table
Protein names	UniProt ID	Entry Name	Present In
Thyroid hormone receptor alpha	P10827	THA_HUMAN	SuperPred, SwissTarget, PharmMapper
Glutathione S-transferase P	P09211	GSTP1_HUMAN	SuperPred, PharmMapper
Inosine-5'-monophosphate dehydrogenase 2	P12268	IMDH2_HUMAN	SuperPred, PharmMapper
Galectin-3	P17931	LEG3_HUMAN	SuperPred, PharmMapper
Histone deacetylase 8	Q9BY41	HDAC8_HUMAN	SuperPred, PharmMapper
Gamma-aminobutyric acid receptor subunit alpha-1	P14867	GBRA1_HUMAN	SuperPred, SwissTarget
D-amino-acid oxidase	P14920	OXDA_HUMAN	SuperPred, SwissTarget
Amine oxidase [flavin-containing] A	P21397	AOFA_HUMAN	SuperPred, SwissTarget
Aryl hydrocarbon receptor	P35869	AHR_HUMAN	SuperPred, SwissTarget
Dual specificity protein kinase CLK4	Q9HAZ1	CLK4_HUMAN	SuperPred, SwissTarget
Prothrombin Thrombin heavy chain	P00734	THRB_HUMAN	SwissTarget, PharmMapper
Renin	P00797	RENI_HUMAN	SwissTarget, PharmMapper
Carbonic anhydrase 1	P00915	CAH1_HUMAN	SwissTarget, PharmMapper
Carbonic anhydrase 2	P00918	CAH2_HUMAN	SwissTarget, PharmMapper
Thymidylate synthase	P04818	TYSY_HUMAN	SwissTarget, PharmMapper
Lymphocyte specific tyrosine kinase	P06239	LCK_HUMAN	SwissTarget, PharmMapper
Neprilysin	P08473	NEP_HUMAN	SwissTarget, PharmMapper
Leukotriene A-4 hydrolase	P09960	LKHA4_HUMAN	SwissTarget, PharmMapper
Thyroid hormone receptor beta	P10828	THB_HUMAN	SwissTarget, PharmMapper
Angiotensin-converting enzyme	P12821	ACE_HUMAN	SwissTarget, PharmMapper
Farnesyl pyrophosphate synthase	P14324	FPPS_HUMAN	SwissTarget, PharmMapper
Neutrophil collagenase	P22894	MMP8_HUMAN	SwissTarget, PharmMapper
Macrophage metalloelastase	P39900	MMP12_HUMAN	SwissTarget, PharmMapper
Aldo-keto reductase family 1 member C3	P42330	AK1C3_HUMAN	SwissTarget, PharmMapper
Mitogen-activated protein kinase 10	P53779	MK10_HUMAN	SwissTarget, PharmMapper
Peroxisome proliferator-activated receptor alpha	Q07869	PPARA_HUMAN	SwissTarget, PharmMapper
Estrogen receptor beta (ER-beta)	Q92731	ESR2_HUMAN	SwissTarget, PharmMapper

[truncated: 3 more sheets: DAVID, DAVID Fig, Reactome]
